# Supplementary material for: The association between SAα2,3Gal occurrence frequency and avian influenza viral load in mallards (Anas platyrhynchos) and blue-winged teals (Spatula discors)
Source: BMC Vet Res. 2020 Nov 10;16:430. doi: 10.1186/s12917-020-02642-7 (PMC7653716; doi:10.1186/s12917-020-02642-7)
Supplement: Supplementary file 1 — Additional file 1. All analyzed data for LPAIV H5N9 infected and control blue-winged teals and mallards. NA indicates missing data. [file 12917_2020_2642_MOESM1_ESM.xlsx]

## Sheet: Sheet1
	Covariates						Virus Titer variables									Lectin Score Variables
bird	species	group	sex	mass at 55 days old	BCS	age at inoculation in days	bursa virus titer	ileum virus titer	cloaca swab virus titer on DPI of sacrifice	1 DPI cloaca swab virus titer	2 DPI cloaca swab virus titer	3 DPI cloaca swab virus titer	4 DPI cloaca swab virus titer	5 DPI cloaca swab virus titer	mean cloaca swab virus titer (1-5 DPI)	Proximal Brush Border	Proximal Villi	Proximal Crypts	Ileum Brush Border	Ileum Villi	Ileum Crypts	Cecum Brush Border	Cecum Villi	Cecum Crypts	Colon Brush Border	Colon Villi	Colon Crypts	Bursa Epithelial Cells
1	mallard	MC1	F	977.3	3	101	NA	NA	NA	0	NA	NA	NA	NA	0	0	5	11	NA	NA	1	NA	NA	0.625	48.5	20	1.5	NA
2	mallard	MT1	M	996.4	4	101	528662	2.66003e+06	348387	348387	NA	NA	NA	NA	348387	0	5	5	NA	NA	35	3.75	3.75	3	NA	NA	32	NA
3	mallard	MT29	M	890.4	4	100	NA	NA	NA	60228.2	5392.7	59614.6	71.73	66.96	25074.8	35	29	75.5	75	40	23	80	45	23	50	41	5	NA
4	mallard	MC29	F	829	4	100	NA	NA	NA	0	0	0	0	0	0	0.625	3.75	1.5	12.5	5	1	0	0	0	15	6	0.5	NA
5	mallard	MT29	M	945.3	4	100	NA	NA	NA	NA	92.72	0	0	0	23.18	5	5	0	39.5	20	1	0	0.714286	0	0	0.5	0	NA
6	mallard	MT1	F	769	3	100	4324.61	6311.66	945.735	945.74	NA	NA	NA	NA	945.74	0.625	3.125	1.5	5	11	0	0.625	0	0	3.5	3	0.5	NA
7	mallard	MT2	F	944	5	98	877148	1.3571e+06	81001.4	13280.8	81001.4	NA	NA	NA	47141.1	0	3	35	2.5	35	53	4	4	25	3.5	5	39.5	NA
8	mallard	MC29	F	813.2	3	98	NA	NA	NA	0	0	0	0	0	0	1	5	2.5	80	60.7143	21.6667	7.85714	9.28571	0.714286	4	4.5	0	NA
9	mallard	MT29	M	900.2	4	97	NA	NA	NA	0.69	NA	22102.8	8779.28	177.3	7765.03	0	2.5	7.5	80	33.3333	29	0	3.33333	0.714286	75.5	29	3.5	NA
10	mallard	MT15	F	820	4	89	NA	NA	NA	12950.1	42249.2	27349.8	645.4	6486.11	17936.1	1	3	0.5	1.25	0	0.833333	0	0	0	0	0	0	NA
12	mallard	MT15	M	940	4	87	NA	NA	NA	38.13	9448.64	215.3	0	0	1940.41	0.5	2	0.5	44	26	5	NA	NA	75.5	36.5	5	7	NA
13	mallard	MC1	F	910	4	87	NA	NA	NA	0	NA	NA	NA	NA	0	0	0.5	4	NA	NA	NA	NA	NA	NA	45.5	29	35	NA
14	mallard	MT1	M	1000	3	87	135260	4.08845e+06	11066.5	11066.5	NA	NA	NA	NA	11066.5	0	2.5	0.5	NA	NA	0	NA	NA	0	0.5	0	0	NA
15	mallard	MT5	F	790	4	87	58441.4	2.65553e+06	830.163	43555	28171.5	432.1	634.2	830.16	14724.6	0	1.5	3	3.5	3.5	5	3.75	3.75	1	8	4.5	4.5	NA
16	mallard	MT2	F	890	5	87	302	159.28	0	265.86	0	NA	NA	NA	132.93	0	2.5	1	5.55556	0	0	21.6667	11.6667	0	11	1.5	0.5	NA
17	mallard	MT29	M	910	5	85	NA	NA	NA	7568.2	10.92	2708.36	681.94	0	2193.88	1.5	5	0	0	5	11.875	8.57143	9.28571	11.6667	11	11	35	NA
18	mallard	MC29	M	930	4	85	NA	NA	NA	0	0	0	0	0	0	1.5	2.5	2.5	75.5	20	2	NA	NA	2.5	23	8	7	NA
19	mallard	MT5	F	890	3	84	2249.07	0	0.1325	0.35	202.37	0	5209.43	0.13	1082.46	0	0	0	0	0	0	0	0.5	0	0	2	0.5	NA
20	mallard	MT2	M	905	3	83	208.97	818.99	0	0	0	NA	NA	NA	0	17.7	18	24.8	35	14.6	4.4	0.8	0.7	7.7	71	32.7	1	NA
22	mallard	MT5	F	840	3	81	102497	12610.4	188.665	242094	1717.77	31165.7	0.56	188.67	55033.3	26	26	80	8	7.5	23	5	5	17	32	26	8	NA
23	mallard	MT5	F	870	4	81	15907.3	60699.3	61.5667	17008.6	12549.7	28370.9	2778.85	61.57	12153.9	0	1.5	1	45.5	20	4	3	3	3.5	39.5	23	4.5	NA
26	mallard	MT5	M	900	4	79	80320.5	134346	4654.99	70064.3	2112.48	434539	4499.25	4654.99	103174	0	4	0	0	1.5	0.5	0	5	0	6	4	1	NA
27	mallard	MT15	M	990	3	79	NA	NA	NA	1979.63	9474.41	12923.1	2387.95	10.81	5355.17	0	0	0	NA	NA	NA	NA	NA	NA	29	10	4.5	NA
28	mallard	MT1	F	786.6	5	79	7314.63	14892.8	483.16	483.16	NA	NA	NA	NA	483.16	3.125	1.875	1.5	0	7.22222	3.5	1.25	1.25	2.77778	32	14	11	NA
30	mallard	MT15	M	970	4	78	NA	NA	NA	31745.1	29278.5	12567.8	2370.81	1431.68	15478.8	2.5	4.5	1.5	3.57143	5	0	80	80	80	22.1429	17.8571	0.5	NA
31	mallard	MT2	F	940	3	78	68314.4	6.71322e+06	9780.64	87897.2	9780.64	NA	NA	NA	48838.9	4.16667	5	0.5	45.5	45.5	66.5	80	80	80	48.5	41	80	NA
32	mallard	MT1	M	980	4	78	102662	4.15347e+06	10810.4	10810.4	NA	NA	NA	NA	10810.4	1.5	3	1	0	0	0	0	0	0.714286	35	35	1.5	NA
34	mallard	MT15	M	850	4	78	NA	NA	NA	229019	90829.8	82768.8	2.74	12208	82965.6	0.5	0.5	0.5	8.75	5	0	27	4	0	41	10	0	NA
35	mallard	MT5	M	730	3	77	1092.12	0	0	NA	0	0	65.52	0	16.38	0	0	0	NA	NA	NA	0	0	0	23	20	2	NA
36	mallard	MT29	F	850	4	76	NA	NA	NA	63902.3	52348.1	19832.2	74968.8	7484.96	43707.3	1.5	3	0	1.5	3	2.5	1.5	2.5	5	2.5	1	2	NA
37	mallard	MT15	M	840	4	76	NA	NA	NA	0.88	282.16	0	0	0	56.608	0	2.5	0.5	7.5	4.5	4	2.85714	4.28571	1.42857	23	17	2	NA
38	mallard	MT2	F	860	4	75	8242.5	15185.5	0	4094.48	0	NA	NA	NA	2047.24	0	0.5	0.5	46.25	11.25	3	0	2.5	5	1.5	0	7.5	NA
39	mallard	MC29	F	840	4	75	NA	NA	NA	0	0	0	0	0	0	80	80	80	NA	NA	NA	8	2	29	26	8	2.5	NA
40	mallard	MT29	M	840	4	75	NA	NA	NA	303495	208.24	16811.2	2273.51	54.25	64568.5	0	1	0.5	0	0	0	2.5	2.5	3.5	11	8.5	0	NA
42	mallard	MT5	M	830	4	72	50769.3	1.19182e+06	919.12	0	4272.56	5441.27	8090.21	919.12	3744.63	3.75	5	3	28.3333	18.3333	2.22222	3	4	2	10.5	10	0.5	NA
43	mallard	MT2	F	875.4	3	72	3134.51	0	0	3.79	0	NA	NA	NA	1.895	0	1	0	71	9	2	53	16	7	44	41	0	NA
44	mallard	MT29	F	826	4	71	NA	NA	NA	248348	94133.1	18781.5	5243.67	1.54	73301.6	3	3.5	1	NA	NA	0.5	0	0	0.714286	0	0.555556	2.5	NA
45	mallard	MT15	F	800	4	71	NA	NA	NA	1145.29	11437.5	1821.41	104.22	15021.4	5905.96	0	1	1	5	2.77778	1.11111	35	35	0.833333	2.5	3	1	NA
46	mallard	MC1	M	833.3	3	71	NA	NA	NA	0	NA	NA	NA	NA	0	NA	NA	NA	42.5	8.125	1.5	0	0	0	71	26	19.5	NA
47	mallard	MT1	F	778.5	4	71	50227.9	1249.89	0	0	NA	NA	NA	NA	0	2.5	6	3	14	20	39.5	68.75	68.75	65	80	17.8571	35	NA
48	mallard	MT5	F	841.5	3	70	83.94	0	0	6.25	1.7	0	0	0	1.59	4	5	4.5	NA	NA	NA	80	80	80	80	35	7.5	NA
49	mallard	MT1	F	640	4	70	47171.1	248.155	89.486	89.49	NA	NA	NA	NA	89.49	1.5	7.5	2.5	NA	NA	0.625	0.555556	0.555556	0	1	2.5	4	NA
50	mallard	MC29	M	1017.4	5	69	NA	NA	NA	0	0	0	0	0	0	0	3	1.5	48.5	20	20	0	2	0.5	80	30.5	1.5	NA
51	mallard	MT29	F	883.8	5	69	NA	NA	NA	445.44	4792.76	427.27	18.33	1343.34	1405.43	1	6.5	0	NA	NA	NA	NA	NA	NA	0	0	2	NA
52	mallard	MT2	M	991.8	4	68	0	10441.8	4517.83	135270	4517.83	NA	NA	NA	69893.8	5	23	23	11	17	20	80	48.5	39.5	33.5	62	32	NA
53	mallard	MT5	F	806.4	4	68	114850	116188	1198.9	109187	33107.3	92766.2	186.99	1198.9	47289.2	0	1	1.5	5	5	2.77778	1.66667	5	4.5	63.125	5	4	NA
54	mallard	MT1	F	980	5	66	6629.15	0	752.242	752.24	NA	NA	NA	NA	752.24	1.11111	5	3.5	2.5	5	5	NA	NA	0	0.714286	1.42857	2.5	NA
55	mallard	MT5	M	1020	4	66	17897.3	16169	45843.9	307701	NA	17909.4	14296	45843.9	96437.7	0	3.5	2	NA	NA	2.85714	53.3333	50	35	27.5	12.5	4.5	NA
56	mallard	MT1	M	889	4	66	371520	1.78992e+07	1.05641e+06	1.05641e+06	NA	NA	NA	NA	1.05641e+06	44	24.5	41	80	80	80	80	80	71	80	80	80	NA
57	mallard	MT15	F	740	4	64	NA	NA	NA	153573	156877	525421	3561.86	35.29	167894	80	80	54.2857	23.75	8.75	4.5	12.5	11.25	1	35	23	5	NA
58	mallard	MT2	M	800	5	64	1.45699e+06	1.78676e+07	116545	26867	116545	NA	NA	NA	71706.2	50	53	50	53	50	32	46.25	38.75	7.5	35	35	5	NA
59	mallard	MT5	M	940	5	64	11991.3	0	0	0	330.69	0	0	0	66.138	1.5	2	0	29	5	35	0.555556	0	0	4	4	0.5	NA
60	mallard	MT29	F	750	4	64	NA	NA	NA	56.27	4941.05	42.43	411.97	3857.46	1861.84	0	3.33333	5	NA	NA	NA	0.5	1.5	1.5	3.5	4	4.5	NA
61	mallard	MT15	F	810	4	64	NA	NA	NA	138.67	7957.79	133757	670	1387.43	28782.2	2.5	5	5	25	18.3333	2.22222	1.42857	5	14	4	5	5	NA
62	mallard	MT1	M	800	4	64	82541.4	12024152	1.60438e+06	1.60438e+06	NA	NA	NA	NA	1.60438e+06	2.5	7.5	11	4	3.5	1.5	0	0	0	0	0	1.5	NA
63	mallard	MT5	M	780	4	64	377677	537941	2.70443e+06	63.74	47.31	0.15	0	2.70443e+06	540908	4	4	20	80	80	80	80	80	80	66.5	66.5	80	NA
64	mallard	MT1	F	700	3	63	99.595	18515.3	13.492	13.49	NA	NA	NA	NA	13.49	0	3.5	0.5	2.5	5	4.5	80	35	31.25	11	8	35	NA
65	mallard	MT15	F	910	4	62	NA	NA	NA	32302.7	6007.97	386487	289.2	0.12	85017.5	0	2	2	3.5	4	3.5	0	2.22222	4.5	0.5	2	20	NA
66	mallard	MT1	M	800	4	62	3396319	25000725	44901	44901	NA	NA	NA	NA	44901	1.25	3.125	0	4	5	6.5	NA	NA	80	35	35	35	NA
67	mallard	MC1	M	836.1	4	62	NA	NA	NA	0	NA	NA	NA	NA	0	0	3	1.5	NA	NA	NA	NA	NA	NA	80	32	17	NA
68	mallard	MT5	F	650	4	62	27784.1	3339.4	774.577	48143.3	49166.7	39999.3	108303	774.58	49277.4	5	20	35	4	5	5	4.44444	4.44444	2.5	1	5	5	NA
69	mallard	MT1	M	740	3	61	0	7761.57	0	0	NA	NA	NA	NA	0	0	0.833333	0	NA	NA	NA	0	0	0.714286	NA	NA	NA	NA
70	mallard	MT1	F	790	4	61	7286.06	8923.35	0	0	NA	NA	NA	NA	0	15.5	17	20	NA	NA	0	59.375	59.375	19.5	3.57143	2.85714	1.5	NA
71	mallard	MT2	M	790	5	60	0	7504.11	1.39667	78.75	1.4	NA	NA	NA	40.075	80	80	75.5	80	42.5	75.5	80	80	71	39.5	39.5	17	NA
72	mallard	MC1	F	769	4	60	NA	NA	NA	0	NA	NA	NA	NA	0	1	5	4.5	3	3.5	1.5	4.16667	4.16667	0.833333	35	17	2	NA
73	mallard	MT1	F	640	4	60	8610.52	718.71	9.946	9.95	NA	NA	NA	NA	9.95	1.5	3	0	5	3.5	1	0	0	0	0	0	0	NA
74	mallard	MT5	M	810	4	58	288111	7.37536e+06	10954.2	9542.42	162.44	22755	2380.48	10954.2	9158.92	2.5	10.5	1	3.5	5	3	35	35	23	20	20	5	NA
75	mallard	MT5	M	760	3	59	295337	194662	62850.2	15536.1	2549.43	45662.2	3.97	62850.2	25320.4	1	3	3	NA	NA	20	80	80	37.5	62	57.5	23	NA
77	mallard	MT29	M	730	4	57	NA	NA	NA	33051.9	17386	3988.43	384.7	639.05	11090	0	0.5	1	71	66.5	20	80	80	48.5	5	5	5	NA
78	mallard	MT2	F	760	4	58	808801	1.34777e+06	2337.83	453470	2337.83	NA	NA	NA	227904	0.714286	2.85714	1.5	35	35	57.5	75.5	75.5	26	1	2.5	11	80
1	teal	BT3	M	358	4	86	828980	163948	4968.55	9025.29	20716.4	4968.55	NA	NA	11570.1	80	80	80	80	80	80	80	80	80	80	80	80	80
2	teal	BT14	M	345	3	86	NA	NA	NA	36134.7	277.433	7314.93	733.547	8.536	8893.82	80	80	80	80	80	80	80	80	80	80	80	80	80
3	teal	BT3	M	448.8	4	85	27709.4	5.09037e+06	59420.6	67376.1	21971	59420.6	NA	NA	49589.2	80	80	80	80	80	80	80	80	80	80	80	80	80
4	teal	BT1	M	473	4	85	3.0936e+07	8.1786e+06	1.44704e+06	1.44704e+06	NA	NA	NA	NA	1.44704e+06	48.75	52.5	80	80	80	80	80	80	80	80	80	80	80
5	teal	BT3	F	343	4	84	77705.9	39381900	185324	8100.87	1186.38	185324	NA	NA	64870.3	40.25	40.55	44.25	80	80	80	80	80	80	76	76	80	80
6	teal	BT5	M	384.5	4	84	28143.6	994042	1590.61	5286.81	119322	18186.1	10835	1590.61	31044.1	80	80	80	80	80	80	78.3333	78.3333	80	80	80	80	80
7	teal	BC14	F	338.9	4	84	0	0	NA	0	0	0	0	0	0	80	80	80	80	80	80	12.5	16.25	80	80	80	80	74.5
8	teal	BT5	M	375.9	4	84	5583.29	0	0	176100	28163.3	43232.4	273.843	0	49554	52.5	52.5	80	80	80	80	48.3333	61.6667	80	80	80	80	80
9	teal	BT1	F	390.5	5	83	1.32154e+06	156988	9580.44	9580.44	NA	NA	NA	NA	9580.44	80	80	80	80	80	80	80	80	80	80	80	80	80
10	teal	BC14	M	376.5	3	83	0	0	NA	0	0	0	0	0	0	48.125	46.5625	80	80	80	80	33.125	11.875	80	80	80	80	80
11	teal	BC14	M	391.6	4	83	NA	NA	NA	0	NA	0	0	0	0	80	80	80	80	80	80	13	15	80	80	80	80	80
12	teal	BT5	M	374.9	4	83	19885.8	0	55.0667	4416.05	26604.7	4588.77	1470.66	55.0667	7427.05	70.5	80	80	80	80	80	32.5	22.5	80	80	80	80	80
14	teal	BT3	F	338	3	82	843795	7.22021e+06	3181.53	70507.4	25935.3	3181.53	NA	NA	33208.1	80	80	80	80	80	80	80	80	80	80	80	80	17.1429
15	teal	BT1	M	318.8	3	82	74273.2	3.52499e+07	4238.25	4238.25	NA	NA	NA	NA	4238.25	42.5	42.8125	80	80	80	80	80	80	80	80	80	80	80
16	teal	BT1	M	369.1	4	82	318057	4.2792e+07	6528.97	6528.97	NA	NA	NA	NA	6528.97	80	80	80	80	80	80	80	80	80	80	80	80	NA
17	teal	BT3	M	330.5	3	82	422036	1.36231e+07	8074.78	38341.6	17500.4	8074.78	NA	NA	21305.6	80	80	80	80	80	80	80	74	80	80	80	80	80
18	teal	BC14	F	397	3	82	NA	NA	NA	0	0	0	0	0	0	80	80	80	80	80	80	5	18.5714	80	80	80	80	24
19	teal	BC1	F	369.2	4	81	0	1854.35	NA	0	NA	NA	NA	NA	0	45	50	68.3333	80	80	80	43.3333	35	80	46.875	73.125	80	NA
20	teal	BT1	F	461.6	4	80	6.11545e+07	1.41465e+06	68272.2	68272.2	NA	NA	NA	NA	68272.2	80	80	80	80	80	80	16	16	80	80	80	80	53.3333
21	teal	BT5	F	418.6	4	80	2599	5750.68	9762.05	22963.9	6368.83	4890.27	381.22	9762.05	8873.26	80	80	80	80	80	80	80	80	80	80	80	80	80
22	teal	BT14	M	439.5	4	80	NA	NA	NA	486197	59.1133	2.17667	0	752.262	97402	80	80	80	80	80	80	62.5	60	80	80	80	80	80
23	teal	BT1	F	356.6	4	78	49985.1	1.05859e+08	41273.2	41273.2	NA	NA	NA	NA	41273.2	80	80	80	80	80	80	43.3333	23.3333	80	80	80	80	80
24	teal	BT14	M	336.8	4	77	NA	NA	NA	587232	421.477	365.393	1206.01	59.095	117857	80	80	80	80	80	80	34	34	80	80	80	80	80
25	teal	BT3	M	342.1	4	76	116884	967293	57130.2	131142	10787	57130.2	NA	NA	66353.1	80	80	80	80	80	80	80	80	80	80	80	80	80
27	teal	BT1	F	329.3	4	75	3.86376e+06	3.00174e+06	605.897	605.897	NA	NA	NA	NA	605.897	80	80	80	80	80	80	36.6667	20	80	80	80	80	28
28	teal	BT1	F	311.4	3	75	4.00203e+06	5.91835e+07	78437.9	78437.9	NA	NA	NA	NA	78437.9	80	80	80	80	80	80	75	75	80	80	80	80	79.4444
29	teal	BT14	F	369.4	3	74	NA	NA	NA	386.997	3127.41	19837	272.783	47.11	4734.25	80	80	80	80	80	80	80	80	80	80	80	80	28
30	teal	BT5	M	369.4	4	74	7289.33	14136.6	247.483	12613.5	6490.02	9397.93	8.63	247.483	5751.52	80	80	80	80	80	80	80	80	80	80	80	80	74.5
31	teal	BT5	F	317.4	3	74	14057.3	0	623.563	50782.2	49344.7	226.75	90610.2	623.563	38317.5	45	44.5	80	80	80	80	80	80	80	80	80	80	80
32	teal	BT1	M	336	4	74	4.49141e+06	4.90724e+06	16113.4	16113.4	NA	NA	NA	NA	16113.4	80	80	80	80	80	80	15	15	80	80	80	80	80
33	teal	BT3	F	367.3	4	74	108347	16209.8	2694.09	1118.52	156.838	2694.09	NA	NA	1323.15	80	80	80	80	80	80	80	80	80	80	80	80	60.5
34	teal	BT5	F	361.2	4	74	4707.18	7847.1	2437.93	521.477	33711.9	162837	3074.48	2437.93	40516.7	78.6111	78.6111	80	80	80	80	70.7143	61.4286	80	80	80	80	80
35	teal	BC14	M	420	4	73	NA	NA	NA	0	0	0	0	0	0	80	80	80	80	80	80	12.5	12.5	80	80	80	80	37.5
36	teal	BT14	F	NA	3	74	NA	NA	NA	10886.3	907.19	32764.3	1492.74	877.13	9385.54	80	80	80	80	80	80	61.1111	28.8889	80	80	80	80	50
37	teal	BT3	F	320.7	3	73	276877	392860	4855.77	2766.99	8340.22	4855.77	NA	NA	5320.99	80	80	80	80	80	80	80	78	80	80	80	80	78
38	teal	BT14	F	347.8	4	72	NA	NA	NA	320.437	11933.7	1.39988e+06	14888.9	83.2367	285421	80	80	80	80	80	80	45	45	80	80	80	80	56
40	teal	BT14	F	340.9	4	72	NA	NA	NA	705.07	1.32479e+06	6309.02	110772	204.268	288556	80	80	80	80	80	80	27.1429	27.1429	80	80	80	80	80
41	teal	BT1	M	380.8	5	73	955.08	31438.6	867.94	867.94	NA	NA	NA	NA	867.94	57.5	57.25	80	80	80	80	61.4286	37.1429	70	80	80	80	80
42	teal	BC1	M	399.7	4	72	0	9772.54	NA	0	NA	NA	NA	NA	0	80	80	80	80	80	80	47.5	21.5	80	80	80	80	34
43	teal	BT5	M	412	4	72	29933	8672.16	814.053	75171.2	2995.7	11044.8	506.487	814.053	18106.4	59.0625	59.0625	80	80	80	80	71.25	47.5	80	80	80	80	80
44	teal	BT1	F	330.9	3	72	NA	NA	1955.07	1955.07	NA	NA	NA	NA	1955.07	51.75	48.5	80	80	80	80	7	8	38	80	80	80	19
45	teal	BC1	F	350	4	71	NA	NA	NA	0	NA	NA	NA	NA	0	NA	NA	80	NA	NA	80	NA	NA	80	80	62.1429	80	26
46	teal	BT3	M	353	3	71	151780	184936	66283.6	1543.27	31967.7	66283.6	NA	NA	33264.9	80	80	80	80	80	80	80	80	80	80	80	80	80
47	teal	BT3	F	319	3	71	6274.6	1.39889e+06	5637.4	782.727	18652.2	5637.4	NA	NA	8357.45	80	80	80	80	80	80	80	80	80	80	80	80	43
48	teal	BC1	F	316	4	71	NA	NA	NA	0	NA	NA	NA	NA	0	80	80	80	80	80	80	80	60	80	80	80	80	80
49	teal	BT5	F	285	3	71	19289.1	169898	400.873	27046.8	13582.9	19424.4	701.248	400.873	12231.2	80	80	80	80	80	80	21.5	29	80	80	80	80	73
50	teal	BT5	M	354.3	4	68	25413.1	56833	3.47	200118	200705	14298.2	825.933	3.47	83190	80	80	80	80	80	80	80	73.125	80	80	80	80	80
51	teal	BT3	F	333.9	4	68	140944	516159	40603.4	33992	1758.34	40603.4	NA	NA	25451.2	80	80	80	NA	NA	80	NA	NA	80	80	80	80	50
52	teal	BT14	M	340.6	3	68	NA	NA	NA	2598.64	584.397	25368.7	1969.59	3623.31	6828.93	80	80	80	80	80	80	48	48	80	80	80	80	80
53	teal	BC1	M	332.7	3	67	NA	NA	NA	0	NA	NA	NA	NA	0	47.1875	46.5625	80	80	80	80	26.4286	26.4286	80	80	80	80	46.5
54	teal	BT5	F	319.3	3	67	307845	308891	856.567	16397.9	291690	80729.8	4404.54	856.567	78815.8	80	80	80	80	80	80	80	73.75	80	80	80	80	80
55	teal	BT1	M	354.8	4	67	22346.6	49626	22.3183	22.3183	NA	NA	NA	NA	22.3183	80	80	80	80	80	80	19.1667	19.1667	80	80	80	80	NA
56	teal	BT5	F	341	3	64	3206.78	15619.8	515.897	32026.3	43436.5	10179.7	4614.1	515.897	18154.5	80	80	80	80	80	80	80	80	80	80	80	80	80
57	teal	BT3	F	405.4	4	64	86208.9	32776.3	17423.1	36357.5	8419.65	17423.1	NA	NA	20733.4	80	80	80	80	80	80	73.3333	50	80	80	80	80	10
