# Supplementary material for: The association between SAα2,3Gal occurrence frequency and avian influenza viral load in mallards (Anas platyrhynchos) and blue-winged teals (Spatula discors)
Source: BMC Vet Res. 2020 Nov 10;16:430. doi: 10.1186/s12917-020-02642-7 (PMC7653716; doi:10.1186/s12917-020-02642-7)
Supplement: Supplementary file 5 — Additional file 5. Mallard PCA results for proximal and cecum lectin scores. [file 12917_2020_2642_MOESM5_ESM.csv]

bird (mallard)	Sex	group	Proximal PC	Cecum PC
6	F	MT1	-0.375455998	-1.403770299
7	F	MT2	0.298360025	0.046855213
15	F	MT5	-0.453702874	-0.568028858
16	F	MT2	-0.592492467	-0.055414375
19	F	MT5	-1.054084457	-1.439184675
22	F	MT5	1.722674281	0.057439158
23	F	MT5	-0.66083606	-0.471527958
26	M	MT5	-0.727178525	-1.101048199
28	F	MT1	-0.224328361	-0.811155276
31	F	MT2	-0.173291049	1.757198991
32	M	MT1	-0.344592503	-1.414482943
38	F	MT2	-0.850562018	-0.821638526
42	M	MT5	0.099550619	-0.510079621
43	F	MT2	-0.913293735	0.733354878
52	M	MT2	0.972852334	1.478127658
53	F	MT5	-0.639478557	-0.438782056
56	M	MT1	1.637880733	1.730189502
58	M	MT2	1.878458668	0.917495976
59	M	MT5	-0.610159118	-1.415852755
62	M	MT1	0.425015605	-1.538083255
63	M	MT5	0.570405101	1.757198991
64	F	MT1	-0.627414004	1.348217952
68	F	MT5	1.066894841	-0.368669485
74	M	MT5	-0.049017205	1.056124197
78	F	MT2	-0.376205276	1.475515763
