# Supplementary material for: The association between SAα2,3Gal occurrence frequency and avian influenza viral load in mallards (Anas platyrhynchos) and blue-winged teals (Spatula discors)
Source: BMC Vet Res. 2020 Nov 10;16:430. doi: 10.1186/s12917-020-02642-7 (PMC7653716; doi:10.1186/s12917-020-02642-7)
Supplement: Supplementary file 12 — Additional file 12. Pearson’s r correlation matrix for mallard lectin histochemistry scores. [file 12917_2020_2642_MOESM12_ESM.csv]

	Proximal.Crypts	Proximal.BB	Proximal.Villi	Ileum.Crypts	Ileum.BB	Ileum.Villi	Cecum.Crypts	Cecum.BB	Cecum.Villi	Colon.Crypts	Colon.BB	Colon.Villi
Proximal.Crypts	1	0.81	0.81	0.43	0.38	0.39	0.25	0.27	0.24	0.16	0.32	0.48
Proximal.BB	0.81	1	0.97	0.39	0.42	0.36	0.25	0.28	0.3	0.12	0.33	0.45
Proximal.Villi	0.81	0.97	1	0.32	0.33	0.27	0.21	0.26	0.27	0.06	0.26	0.4
Ileum.Crypts	0.43	0.39	0.32	1	0.61	0.82	0.73	0.6	0.71	0.76	0.46	0.61
Ileum.BB	0.38	0.42	0.33	0.61	1	0.81	0.44	0.5	0.51	0.33	0.52	0.61
Ileum.Villi	0.39	0.36	0.27	0.82	0.81	1	0.67	0.62	0.71	0.65	0.47	0.63
Cecum.Crypts	0.25	0.25	0.21	0.73	0.44	0.67	1	0.83	0.91	0.73	0.45	0.59
Cecum.BB	0.27	0.28	0.26	0.6	0.5	0.62	0.83	1	0.94	0.55	0.39	0.58
Cecum.Villi	0.24	0.3	0.27	0.71	0.51	0.71	0.91	0.94	1	0.59	0.38	0.54
Colon.Crypts	0.16	0.12	0.06	0.76	0.33	0.65	0.73	0.55	0.59	1	0.43	0.61
Colon.BB	0.32	0.33	0.26	0.46	0.52	0.47	0.45	0.39	0.38	0.43	1	0.75
Colon.Villi	0.48	0.45	0.4	0.61	0.61	0.63	0.59	0.58	0.54	0.61	0.75	1
