# Supplementary material for: The association between SAα2,3Gal occurrence frequency and avian influenza viral load in mallards (Anas platyrhynchos) and blue-winged teals (Spatula discors)
Source: BMC Vet Res. 2020 Nov 10;16:430. doi: 10.1186/s12917-020-02642-7 (PMC7653716; doi:10.1186/s12917-020-02642-7)
Supplement: Supplementary file 13 — Additional file 13. RTPCR raw data for virus titer quantities. [file 12917_2020_2642_MOESM13_ESM.xlsx]

## Sheet: MALLcloacal swab
plate_384	well_384	plate_96	well_96	bird	dpi	ct	quant
2	M20	4	4G08	1	1	NA	0
2	A15	4	4A03	2	1	19.445	387238
7	K16	4	4A03	2	1	19.324	334351
7	K4	4	4A03	2	1	19.351	328122
7	L4	4	4A03	2	1	19.285	343838
2	A17	4	4A05	3	1	22.188	58288.4
6	I14	4	4A05	3	1	21.816	59284.8
6	I2	4	4A05	3	1	21.712	63111.5
7	A14	10	10A09	3	2	25.15	5362.73
7	A2	10	10A09	3	2	25.134	5422.67
5	G22	9	9D10	3	3	21.577	58620.9
6	I11	9	9D10	3	3	21.826	58931.7
6	I23	9	9D10	3	3	21.761	61291.2
5	B1	10	10A01	3	4	NA	0
6	D10	10	10A01	3	4	32.481	98.22
6	D4	10	10A01	3	4	32.19	116.96
5	L5	10	10F05	3	5	NA	0
6	N12	10	10F05	3	5	31.972	133.35
6	N6	10	10F05	3	5	33.105	67.54
2	F9	3	3C09	3	8	NA	0
2	G22	4	4D10	3	11	NA	0
2	M24	4	4G12	3	13	NA	0
2	L3	3	3F03	3	15	NA	0
3	O2	5	5H02	3	17	NA	0
3	A4	5	5A04	3	19	NA	0
3	P7	6	6H07	3	22	NA	0
3	H9	6	6D09	3	24	NA	0
3	G13	7	7D01	3	26	NA	0
3	A15	7	7A03	3	29	NA	0
2	A19	4	4A07	4	1	NA	0
5	A19	9	9A07	5	2	36.14	2.81
6	E19	9	9A07	5	2	31.975	133.09
6	E7	9	9A07	5	2	31.864	142.26
5	I22	9	90000000000	5	3	NA	0
6	I12	9	90000000000	5	3	NA	0
6	I24	9	90000000000	5	3	NA	0
5	D1	10	10B01	5	4	NA	0
6	N10	10	10B01	5	4	NA	0
6	N4	10	10B01	5	4	NA	0
5	C15	9	9B03	5	5	NA	0
6	C20	9	9B03	5	5	NA	0
6	C8	9	9B03	5	5	NA	0
2	H9	3	3D09	5	8	NA	0
2	C23	4	4B11	5	11	NA	0
3	O5	5	5H05	5	13	NA	0
2	H2	3	3D02	5	15	NA	0
3	A2	5	5A02	5	17	NA	0
3	M4	5	5G04	5	19	NA	0
3	F7	6	6C07	5	22	NA	0
3	L8	6	6F08	5	24	NA	0
3	M14	7	7G02	5	26	NA	0
3	K15	7	7F03	5	29	NA	0
2	A14	4	4A02	6	1	27.798	1212.1
7	I16	4	4A02	6	1	27.8	818.73
7	I4	4	4A02	6	1	27.608	937.94
7	J4	4	4A02	6	1	27.807	814.17
2	C15	4	4B03	7	1	24.34	13196.5
2	O8	2	2H08	7	1	24.417	12510.5
6	O14	4	4B03	7	1	24.432	12332.8
6	O2	4	4B03	7	1	24.096	15083.3
5	C19	9	9B07	7	2	21.302	70734.2
6	I20	9	9B07	7	2	21.198	85964.4
6	I8	9	9B07	7	2	21.191	86305.7
2	O19	4	4H07	8	1		0
5	A13	9	9A01	9	1	35.845	3.43
6	I18	9	9A01	9	1	NA	0
6	I6	9	9A01	9	1	NA	0
7	A1	10	10A07	9	1	NA	0
7	A13	10	10A07	9	1	NA	0
7	C15	10	10B11	9	3	23.148	22187
7	C3	10	10B11	9	3	23.08	23281.8
7	D3	10	10B11	9	3	23.237	20839.7
5	I2	8	800	9	4	23.887	12101.3
5	K2	8	8F02	9	4	25.94	2977.86
5	M2	8	8G02	9	4	23.992	11258.7
7	M1	10	10G07	9	5	29.925	181.21
7	M13	10	10G07	9	5	29.988	173.39
2	F8	3	3C08	9	8	NA	0
2	M22	4	4G10	9	11	NA	0
3	O6	5	5H06	9	13	NA	0
2	L11	3	3F11	9	15	NA	0
3	E2	5	5C02	9	17	NA	0
3	E4	5	5C04	9	19	NA	0
3	B7	6	6A07	9	22	NA	0
3	P8	6	6H08	9	24	NA	0
3	O14	7	7H02	9	26	NA	0
3	I15	7	7000	9	29	NA	0
2	A18	4	4A06	10	1	24.359	13024.2
6	K14	4	4A06	10	1	24.415	12452.5
6	K2	4	4A06	10	1	24.297	13373.6
5	E19	9	9C07	10	2	22.113	40645.7
6	O21	9	9C07	10	2	22.337	43376.7
6	O9	9	9C07	10	2	22.362	42725.3
5	K22	9	9F10	10	3	22.926	23328.9
6	N1	9	9F10	10	3	22.99	29301.7
6	N7	9	9F10	10	3	22.984	29419
5	F1	10	10C01	10	4	29.301	299.76
6	F11	10	10C01	10	4	28.917	834.7
6	F5	10	10C01	10	4	28.984	801.74
7	K17	5	5B11	10	5	24.798	6886.47
7	K5	5	5B11	10	5	24.846	6654.01
7	L5	5	5B11	10	5	25.011	5917.84
2	D9	3	3B09	10	8	NA	0
2	K23	4	4F11	10	11	29.106	491.23
3	A6	5	5A06	10	13	NA	0
2	N1	3	3G01	10	15	NA	0
2	G19	4	4D07	12	1	NA	0
5	A2	8	8A02	12	1	32.54	32.81
5	A5	8	8A05	12	1	37.228	1.33
5	C5	8	8B05	12	1	NA	0
5	E5	8	8C05	12	1	NA	0
5	M1	8	8G01	12	1	30.889	101.3
5	O1	8	8H01	12	1	30.507	131.48
5	A9	8	8A09	12	2	27.497	1028.07
5	C9	8	8B09	12	2	23.376	17158.7
5	E9	8	8C09	12	2	23.47	16085.8
5	G19	9	9D07	12	2	25.694	3522.03
7	E15	10	10C11	12	3	30.164	153.03
7	E3	10	10C11	12	3	29.338	274.96
7	F3	10	10C11	12	3	29.585	230.77
7	M18	6	6A04	12	3	30.019	169.57
7	M6	6	6A04	12	3	29.947	178.46
7	N6	6	6A04	12	3	29.287	284.98
5	H1	10	10D01	12	4	NA	0
6	N11	10	10D01	12	4	NA	0
6	N5	10	10D01	12	4	NA	0
2	K12	2	2F12	12	5	NA	0
5	E15	9	9C03	12	5	NA	0
6	G21	9	9C03	12	5	NA	0
6	G9	9	9C03	12	5	NA	0
2	J8	3	300000000	12	8	NA	0
2	A22	4	4A10	12	11	NA	0
2	K24	4	4F12	12	13	NA	0
2	B2	3	3A02	12	15	NA	0
2	A20	4	4A08	13	1	NA	0
2	C16	4	4B04	14	1	24.215	14386
7	O16	4	4B04	14	1	24.25	10156.6
7	O4	4	4B04	14	1	24.328	9610.15
7	P4	4	4B04	14	1	24.256	10113.1
2	A13	4	4A01	15	1	22.892	35854.6
2	I9	2	2000000000	15	1	21.897	71281.7
6	G14	4	4A01	15	1	22.741	34033.2
6	G2	4	4A01	15	1	22.79	33050.7
7	E14	10	10C09	15	2	22.803	28350.5
7	E2	10	10C09	15	2	22.821	27992.5
7	O18	6	6B03	15	3	28.352	553.11
7	O6	6	6B03	15	3	28.325	563.87
7	P6	6	6B03	15	3	29.94	179.33
5	J1	10	100	15	4	29.42	276.41
6	D12	10	100	15	4	28.898	844.25
6	D6	10	100	15	4	29.026	781.95
5	G15	9	9D03	15	5	28.233	621.68
6	O10	9	9D03	15	5	28.584	1019.51
6	O22	9	9D03	15	5	28.888	849.3
2	C17	4	4B05	16	1	30.283	218.03
6	A15	4	4B05	16	1	30.774	273.7
6	A3	4	4B05	16	1	30.589	305.84
7	E19	6	60	16	2	NA	0
7	E7	6	60	16	2	NA	0
7	F7	6	60	16	2	NA	0
7	O14	10	10H09	16	2	NA	0
7	O2	10	10H09	16	2	NA	0
7	P2	10	10H09	16	2	NA	0
2	E17	4	4C05	17	1	25.305	6778.06
6	C15	4	4C05	17	1	25.193	7808.09
6	C3	4	4C05	17	1	25.128	8118.44
7	K19	6	6G02	17	2	NA	0
7	K7	6	6G02	17	2	NA	0
7	L7	6	6G02	17	2	32.337	32.75
5	M22	9	9G10	17	3	26.936	1507.67
6	P2	9	9G10	17	3	26.505	3552.37
6	P8	9	9G10	17	3	26.75	3065.03
5	L1	10	10F01	17	4	28.785	426.38
6	H12	10	10F01	17	4	28.981	803.09
6	H6	10	10F01	17	4	28.954	816.36
2	G11	2	2D11	17	5	NA	0
5	K15	9	9F03	17	5	NA	0
6	O12	9	9F03	17	5	NA	0
6	O24	9	9F03	17	5	NA	0
2	F7	3	3C07	17	8	NA	0
2	B10	3	3A10	17	11	NA	0
3	I6	5	5000000	17	13	NA	0
2	F11	3	3C11	17	15	NA	0
3	M2	5	5G02	17	17	NA	0
3	I1	5	50	17	19	NA	0
3	B8	6	6A08	17	24	NA	0
3	O13	7	7H01	17	26	NA	0
3	C16	7	7B04	17	29	NA	0
2	C19	4	4B07	18	1	NA	0
7	G2	10	10D09	18	2	NA	0
7	G14	10	10D09	18	2	NA	0
7	H2	10	10D09	18	2	NA	0
2	O11	2	2H11	18	5	NA	0
2	E16	4	4C04	19	1	NA	0
5	A14	9	9A02	19	1	36.324	2.48
6	K18	9	9A02	19	1	NA	0
6	K6	9	9A02	19	1	NA	0
7	C1	10	10B07	19	1	NA	0
7	C13	10	10B07	19	1	NA	0
7	D1	10	10B07	19	1	NA	0
5	I19	9	90000000	19	2	31.486	67.4
6	C12	9	90000000	19	2	30.664	292.35
6	C24	9	90000000	19	2	30.943	247.35
7	A18	5	5D08	19	3	NA	0
7	A6	5	5D08	19	3	NA	0
7	B6	5	5D08	19	3	NA	0
7	M15	10	10G11	19	3	NA	0
7	M3	10	10G11	19	3	NA	0
7	N3	10	10G11	19	3	NA	0
5	K7	8	8F07	19	4	24.309	9069.17
5	M7	8	8G07	19	4	24.965	5794.57
5	O7	8	8H07	19	4	27.93	764.55
2	M10	2	2G10	19	5	NA	0
5	M15	9	9G03	19	5	38.586	0.53
6	D2	9	9G03	19	5	NA	0
6	D8	9	9G03	19	5	NA	0
2	C18	4	4B06	20	1	NA	0
5	L7	5	5B10	20	1	NA	0
6	G17	5	5B10	20	1	NA	0
6	G5	5	5B10	20	1	NA	0
5	K19	9	9F07	20	2	NA	0
6	H1	9	9F07	20	2	NA	0
6	H7	9	9F07	20	2	NA	0
2	C13	4	4B01	22	1	19.899	283120
2	K9	2	2F09	22	1	19.895	283874
5	C13	9	9B01	22	1	20.113	159287
5	H6	10	10A06	22	2	29.374	285.1
6	L10	10	10A06	22	2	27.114	2463.43
6	L4	10	10A06	22	2	27.154	2404.79
7	M19	6	6G03	22	3	22.649	31621.3
7	M7	6	6G03	22	3	22.666	31242.3
7	N7	6	6G03	22	3	22.694	30633.4
5	N1	10	10G01	22	4	36.899	1.67
6	P12	10	10G01	22	4	NA	0
6	P6	10	10G01	22	4	NA	0
2	G7	2	2D07	22	5	33.056	32.14
5	O15	9	9H03	22	5	31.533	65.24
6	F3	9	9H03	22	5	30.378	347.27
6	F9	9	9H03	22	5	30.567	310.01
2	E13	4	4C01	23	1	23.641	21380.4
2	M9	2	2G09	23	1	23.724	20191.5
5	E13	9	9C01	23	1	24.248	9453.93
6	L11	10	10C06	23	2	24.467	12076.4
6	L5	10	10C06	23	2	24.341	13023
5	O22	9	9H10	23	3	24.334	8918.71
6	N3	9	9H10	23	3	22.576	37564.4
6	N9	9	9H10	23	3	22.53	38629.6
7	I19	6	600000	23	4	26.101	2731.46
7	I7	6	600000	23	4	25.95	3040.84
7	J7	6	600000	23	4	26.19	2564.24
2	E7	2	2C07	23	5	32.087	62.72
6	G1	2	2C07	23	5	32.12	121.98
6	G13	2	2C07	23	5	NA	0
2	I8	2	200000000	26	1	21.857	73266.5
6	K1	2	200000000	26	1	21.18	86874.2
6	K13	2	200000000	26	1	22.098	50052.1
7	I14	10	10000000000	26	2	26.629	1878.56
7	I2	10	10000000000	26	2	26.315	2346.39
7	G15	10	10D11	26	3	18.978	427541
7	G3	10	10D11	26	3	18.877	459054
7	H3	10	10D11	26	3	19.013	417022
7	M17	5	5C07	26	4	25.367	4599.41
7	M5	5	5C07	26	4	25.251	4992.5
7	N5	5	5C07	26	4	25.597	3905.83
2	K10	2	2F10	26	5	25.751	4980.19
6	M1	2	2F10	26	5	25.525	6395.42
6	M13	2	2F10	26	5	27.031	2589.37
2	E18	4	4C06	27	1	27.372	1626.51
6	E15	4	4C06	27	1	27.232	2295.45
6	E3	4	4C06	27	1	27.447	2016.92
5	M19	9	9G07	27	2	24.828	6362.21
6	J2	9	9G07	27	2	24.539	11560.4
6	J8	9	9G07	27	2	24.699	10500.6
5	A23	9	9A11	27	3	23.791	12923.1
5	A1	8	8A01	27	4	29.671	232.76
5	C1	8	8B01	27	4	26.325	2288.85
5	E1	8	8C01	27	4	26.159	2562.85
5	I6	8	8000000	27	4	25.874	3115.04
5	K6	8	8F06	27	4	25.712	3477.37
5	M6	8	8G06	27	4	26.11	2650.85
2	E12	2	2C12	27	5	34.495	11.9
6	I1	2	2C12	27	5	35.087	20.54
6	I13	2	2C12	27	5	NA	0
2	H8	3	3D08	27	8	NA	0
2	M23	4	4G11	27	11	NA	0
3	G6	5	5D06	27	13	NA	0
2	J11	3	300000000000	27	15	NA	0
2	G18	4	4D06	28	1	31.903	71.22
7	A17	4	4D06	28	1	28.001	709.94
7	A5	4	4D06	28	1	28.738	420.79
7	B5	4	4D06	28	1	27.96	730.69
2	G17	4	4D05	30	1	22.934	34831.4
6	K15	4	4D05	30	1	22.982	29452.7
6	K3	4	4D05	30	1	22.899	30951
5	A4	8	8A04	30	2	24.676	7059.9
5	A6	8	8A06	30	2	25.736	3423
5	C4	8	8B04	30	2	21.453	63801.2
5	E4	8	8C04	30	2	21.097	81341.5
5	M5	8	8G05	30	2	23.218	19105.4
5	O5	8	8H05	30	2	27.628	939.9
5	K3	8	8F03	30	3	23.686	13876.1
5	M3	8	8G03	30	3	23.66	14131.4
5	O3	8	8H03	30	3	24.211	9695.9
5	C3	8	8B03	30	4	25.938	2980.76
5	E7	8	8C07	30	4	25.974	2909.45
5	G7	8	8D07	30	4	26.226	2448.17
5	I7	8	80000000	30	4	26.575	1928.81
5	O2	8	8H02	30	4	26.861	1586.87
6	O18	9	9A04	30	5	28.296	1212.07
6	O6	9	9A04	30	5	27.781	1651.28
2	N9	3	3G09	30	8	NA	0
5	D4	10	10B04	30	8	NA	0
2	I23	4	400000000000	30	11	NA	0
5	N4	10	10G04	30	11	NA	0
2	G21	4	4D09	30	13	30.781	154.58
5	D5	10	10B05	30	13	NA	0
2	H1	3	3D01	30	15	NA	0
7	E18	5	5D11	31	1	21.211	87716.2
7	E6	5	5D11	31	1	21.276	83727
7	F6	5	5D11	31	1	21.14	92248.6
5	O19	9	9H07	31	2	25.746	3398.33
6	J3	9	9H07	31	2	24.366	12827.3
6	J9	9	9H07	31	2	24.329	13116.3
2	I18	4	4000000	32	1	24.272	13825
7	E17	4	4000000	32	1	24.227	10325.4
7	E5	4	4000000	32	1	24.304	9776.62
7	F5	4	4000000	32	1	24.372	9314.56
2	I17	4	400000	34	1	19.737	316541
6	O15	4	400000	34	1	19.941	182748
6	O3	4	400000	34	1	19.896	187767
5	C6	8	8B06	34	2	21.206	75534.7
5	E6	8	8C06	34	2	21.109	80675.1
5	G4	8	8D04	34	2	20.668	109072
5	G6	8	8D06	34	2	20.937	90767.6
5	I4	8	80000	34	2	20.849	96348.1
5	K4	8	8F04	34	2	20.908	92581.3
5	C23	9	9B11	34	3	21.2	75811.3
6	A21	9	9B11	34	3	21.205	85554.8
6	A9	9	9B11	34	3	21.179	86940.3
5	P1	10	10H01	34	4	34.145	10.96
7	C16	10	10H01	34	4	NA	0
7	C4	10	10H01	34	4	NA	0
7	D4	10	10H01	34	4	NA	0
5	C16	9	9B04	34	5	24.515	7881.05
6	E20	9	9B04	34	5	24.16	14520.8
6	E8	9	9B04	34	5	24.194	14222.1
2	B8	3	3A08	34	8	30.141	240.48
2	G23	4	4D11	34	11	NA	0
2	G24	4	4D12	34	13	NA	0
2	J1	3	30	34	15	NA	0
5	P5	10	10H05	35	2	NA	0
7	M16	10	10H05	35	2	NA	0
7	M4	10	10H05	35	2	NA	0
7	N4	10	10H05	35	2	NA	0
5	E23	9	9C11	35	3	NA	0
6	G10	9	9C11	35	3	NA	0
6	G22	9	9C11	35	3	NA	0
2	J3	3	3000	35	4	31.003	132.65
6	E14	3	3000	35	4	33.659	48.41
6	E2	3	3000	35	4	35.555	15.51
2	G10	2	2D10	35	5	NA	0
5	E16	9	9C04	35	5	NA	0
6	I21	9	9C04	35	5	NA	0
6	I9	9	9C04	35	5	NA	0
5	G13	9	9D01	36	1	21.53	60512.3
6	K10	9	9D01	36	1	21.727	62544.3
6	K22	9	9D01	36	1	21.572	68650.3
6	G19	9	9A08	36	2	22.087	50380.1
6	G7	9	9A08	36	2	21.962	54316.2
5	G23	9	9D11	36	3	23.435	16477.2
6	K11	9	9D11	36	3	23.481	21818.5
6	K23	9	9D11	36	3	23.529	21201.1
6	F10	10	10A02	36	4	21.385	76790.1
6	F4	10	10A02	36	4	21.466	73147.5
5	G16	9	9D04	36	5	25.171	5033.67
6	A11	9	9D04	36	5	24.996	8790.34
6	A23	9	9D04	36	5	25.026	8630.88
2	H7	3	3D07	36	8	34.569	11.3
5	F4	10	10C04	36	8	NA	0
2	O22	4	4H10	36	11	NA	0
5	P4	10	10H04	36	11	NA	0
3	E6	5	5C06	36	13	33.624	203.58
5	F5	10	10C05	36	13	NA	0
2	N11	3	3G11	36	15	NA	0
3	I2	5	500	36	17	NA	0
3	I4	5	50000	36	19	NA	0
3	H6	6	6D06	36	22	NA	0
3	N8	6	6G08	36	24	NA	0
3	A13	7	7A01	36	26	NA	0
3	O15	7	7H03	36	29	NA	0
2	E15	4	4C03	37	1	NA	0
5	C14	9	9B02	37	1	35.804	3.53
6	A20	9	9B02	37	1	NA	0
6	A8	9	9B02	37	1	NA	0
5	C20	9	9B08	37	2	30.24	157.85
6	K20	9	9B08	37	2	30.643	296.12
6	K8	9	9B08	37	2	30.174	392.51
5	I23	9	900000000000	37	3	NA	0
6	K12	9	900000000000	37	3	NA	0
6	K24	9	900000000000	37	3	NA	0
5	D2	10	10B02	37	4	NA	0
6	P10	10	10B02	37	4	NA	0
6	P4	10	10B02	37	4	NA	0
5	I16	9	90000	37	5	NA	0
6	O11	9	90000	37	5	NA	0
6	O23	9	90000	37	5	NA	0
2	L9	3	3F09	37	8	28.174	935.27
2	M21	4	4G09	37	11	NA	0
3	K6	5	5F06	37	13	NA	0
2	N3	3	3G03	37	15	NA	0
2	C14	4	4B02	38	1	26.072	3990.59
6	M14	4	4B02	38	1	26.32	3969.72
6	M2	4	4B02	38	1	26.178	4323.12
5	E20	9	9C08	38	2	NA	0
6	A10	9	9C08	38	2	NA	0
6	A22	9	9C08	38	2	NA	0
2	A08	2	2A08	39	1	NA	0
2	O20	4	4H08	39	1	NA	0
7	K2	10	10F09	39	2	NA	0
7	K14	10	10F09	39	2	NA	0
7	L2	10	10F09	39	2	NA	0
2	G15	4	4D03	40	1	19.455	384602
6	I15	4	4D03	40	1	19.353	260138
6	I3	4	4D03	40	1	19.318	265746
7	K18	6	6A02	40	2	30.017	169.78
7	K6	6	6A02	40	2	29.63	223.42
7	L6	6	6A02	40	2	29.58	231.52
5	E3	8	8C03	40	3	23.495	15810.9
5	G3	8	8D03	40	3	23.256	18621.3
5	I3	8	8000	40	3	23.478	16001.4
5	C7	8	8B07	40	4	25.619	3705.74
5	O6	8	8H06	40	4	28.552	500.01
7	O19	8	8H06	40	4	26.3	2372.27
7	O7	8	8H06	40	4	26.278	2408.7
7	P7	8	8H06	40	4	26.295	2380.84
2	A11	2	2A11	40	5	34.248	14.12
5	K16	9	9F04	40	5	34.886	6.61
6	B7	9	9F04	40	5	31.867	142.01
2	N10	3	3G10	40	8	NA	0
2	E23	4	4C11	40	11	NA	0
2	A24	4	4A12	40	13	NA	0
5	G9	8	8D09	40	15	NA	0
5	I9	8	8000000000	40	15	NA	0
5	K9	8	8F09	40	15	NA	0
3	G2	5	5D02	40	17	NA	0
3	G4	5	5D04	40	19	NA	0
3	D7	6	6B07	40	22	NA	0
3	H8	6	6D08	40	24	NA	0
3	G14	7	7D02	40	26	NA	0
3	M15	7	7G03	40	29	NA	0
5	E14	9	9C02	42	1	NA	0
6	E21	9	9C02	42	1	NA	0
6	E9	9	9C02	42	1	NA	0
7	E1	10	10C07	42	1	NA	0
7	E13	10	10C07	42	1	NA	0
3	H2	6	6D02	42	2	27.996	4272.56
5	K23	9	9F11	42	3	25.426	4227.58
6	P1	9	9F11	42	3	25.534	6363.99
6	P7	9	9F11	42	3	25.708	5732.23
6	I17	6	6A05	42	4	24.817	9784.76
6	I5	6	6A05	42	4	24.779	10012.3
7	I1	10	100000000	42	4	24.978	6057.33
7	I13	10	100000000	42	4	24.878	6506.43
2	I10	2	20000000000	42	5	28.878	574.89
5	O16	9	9H04	42	5	29.88	201.82
6	H3	9	9H04	42	5	27.932	1507.94
6	H9	9	9H04	42	5	28.065	1391.83
2	G16	4	4D04	43	1	NA	0
5	G14	9	9D02	43	1	34.282	9.98
6	M10	9	9D02	43	1	NA	0
6	M22	9	9D02	43	1	37.383	5.18
5	G20	9	9D08	43	2	NA	0
6	G11	9	9D08	43	2	NA	0
6	G23	9	9D08	43	2	NA	0
2	I15	4	4000	44	1	19.635	339586
6	M15	4	4000	44	1	19.782	201093
6	M3	4	4000	44	1	19.755	204366
5	I20	9	900000000	44	2	21.233	74159.9
6	E12	9	900000000	44	2	20.944	100075
6	E24	9	900000000	44	2	20.815	108164
5	M23	9	9G11	44	3	23.893	12052.2
6	B3	9	9G11	44	3	23.423	22590.9
6	B9	9	9G11	44	3	23.49	21701.4
6	H11	10	10C02	44	4	25.816	5370.2
6	H5	10	10C02	44	4	25.897	5117.13
2	D3	3	3B03	44	5	NA	0
5	G17	9	9D05	44	5	34.993	6.14
6	C11	9	9D05	44	5	NA	0
6	C23	9	9D05	44	5	NA	0
2	J9	3	3000000000	44	8	NA	0
5	F7	3	3000000000	44	8	NA	0
2	A23	4	4A11	44	11	NA	0
2	E21	4	4C09	44	13	NA	0
2	H11	3	3D11	44	15	NA	0
3	K3	5	5F03	44	17	NA	0
3	C4	5	5B04	44	19	NA	0
3	L7	6	6F07	44	22	NA	0
3	F8	6	6C08	44	24	NA	0
3	E14	7	7C02	44	26	NA	0
3	E15	7	7C03	44	29	NA	0
2	K18	4	4F06	45	1	28.412	793.55
6	E16	4	4F06	45	1	28.175	1302.86
6	E4	4	4F06	45	1	28.129	1339.46
5	K20	9	9F08	45	2	24.731	6798.72
6	J1	9	9F08	45	2	24.305	13304.7
6	J7	9	9F08	45	2	24.196	14208.9
5	O23	9	9H11	45	3	28.998	368.57
6	P3	9	9H11	45	3	27.012	2620.03
6	P9	9	9H11	45	3	27.106	2475.64
5	H2	10	10D02	45	4	31.779	55.17
6	P11	10	10D02	45	4	33.326	59.15
6	P5	10	10D02	45	4	31.31	198.35
2	I12	2	2000000000000	45	5	33.399	25.36
5	I17	9	900000	45	5	23.357	17379.4
6	A12	9	900000	45	5	23.548	20961.4
6	A24	9	900000	45	5	23.489	21719.5
2	P8	3	3H08	45	8	NA	0
2	C22	4	4B10	45	11	NA	0
2	E24	4	4C12	45	13	NA	0
2	D1	3	3B01	45	15	NA	0
2	K19	4	4F07	46	1	NA	0
2	M18	4	4G06	47	1	NA	0
5	O18	9	9H06	47	1	NA	0
7	K20	9	9H06	47	1	NA	0
7	K8	9	9H06	47	1	NA	0
7	L8	9	9H06	47	1	NA	0
2	G13	4	4D01	48	1	33.836	18.76
2	O9	2	2H09	48	1	NA	0
5	I13	9	90	48	1	NA	0
5	M20	9	9G08	48	2	35.266	5.1
6	L2	9	9G08	48	2	NA	0
6	L8	9	9G08	48	2	NA	0
7	I15	10	1000000000000	48	3	NA	0
7	I3	10	1000000000000	48	3	NA	0
7	J3	10	1000000000000	48	3	NA	0
5	A10	8	8A10	48	4	NA	0
5	M9	8	8G09	48	4	NA	0
5	O9	8	8H09	48	4	NA	0
2	A7	2	2A07	48	5	NA	0
6	A1	2	2A07	48	5	NA	0
6	A13	2	2A07	48	5	NA	0
2	C8	2	2B08	49	1	34.062	16.05
2	K15	4	4F03	49	1	30.154	238.33
7	G17	4	4F03	49	1	33.495	14.4
7	G5	4	4F03	49	1	33.024	20.12
7	H5	4	4F03	49	1	30.114	158.53
2	C20	4	4B08	50	1	NA	0
5	O20	9	9H08	50	2	NA	0
5	J2	10	10E02	50	4	NA	0
7	K1	10	10F07	50	4	NA	0
7	K13	10	10F07	50	4	NA	0
7	L1	10	10F07	50	4	NA	0
2	C12	2	2B12	50	5	NA	0
2	O18	4	4H06	51	1	29.921	279.8
6	E17	4	4H06	51	1	29.877	468.91
6	E5	4	4H06	51	1	29.502	587.62
6	I19	9	9A09	51	2	25.979	4870.57
6	I7	9	9A09	51	2	26.033	4714.95
7	A19	6	6B04	51	3	28.725	424.68
7	A7	6	6B04	51	3	28.795	403.93
7	B7	6	6B04	51	3	28.633	453.21
5	L2	10	10F02	51	4	NA	0
6	J12	10	10F02	51	4	NA	0
6	J6	10	10F02	51	4	33.447	54.99
5	K17	9	9F05	51	5	28.007	725.3
6	D1	9	9F05	51	5	27.7	1733.53
6	D7	9	9F05	51	5	27.863	1571.2
2	N8	3	3G08	51	8	31.328	105.93
5	H4	10	10D04	51	8	NA	0
2	I22	4	40000000000	51	11	NA	0
3	I5	5	500000	51	13	NA	0
2	F1	3	3C01	51	15	NA	0
3	M3	5	5G03	51	17	NA	0
3	J7	6	60000000	51	22	NA	0
3	D8	6	6B08	51	24	NA	0
3	M13	7	7G01	51	26	NA	0
3	G15	7	7D03	51	29	NA	0
2	G14	4	4D02	52	1	20.629	171024
6	G15	4	4D02	52	1	20.762	111652
6	G3	4	4D02	52	1	20.599	123133
6	M20	9	9B09	52	2	26.266	4099.77
6	M8	9	9B09	52	2	25.957	4935.89
2	E9	2	2C09	53	1	21.414	99470.6
2	I13	4	40	53	1	21.002	132187
5	K13	9	9F01	53	1	20.856	95902.4
5	E21	9	9C09	53	2	22.666	27858.1
6	C10	9	9C09	53	2	22.626	36470.5
6	C22	9	9C09	53	2	22.695	34993.3
5	D8	6	6F03	53	3	21.858	48371.2
6	E18	6	6F03	53	3	20.743	112914
6	E6	6	6F03	53	3	20.684	117013
5	P2	10	10H02	53	4	30.959	96.59
7	E16	10	10H02	53	4	29.944	178.84
7	E4	10	10H02	53	4	29.403	262.57
7	F4	10	10H02	53	4	29.718	209.95
5	M17	9	9G05	53	5	27.622	943.81
6	F2	9	9G05	53	5	29.442	609.13
6	F8	9	9G05	53	5	27.425	2043.77
2	I16	4	40000	54	1	27.978	1070.3
7	C17	4	40000	54	1	28.458	513.2
7	C5	4	40000	54	1	28.07	675.67
7	D5	4	40000	54	1	27.924	749.8
2	M15	4	4G03	55	1	19.306	426207
2	M8	2	2G08	55	1	19.654	335321
6	K16	4	4G03	55	1	19.607	223329
6	K4	4	4G03	55	1	19.447	245948
5	O24	9	9H12	55	3	25.131	5173.88
6	B10	9	9H12	55	3	23.297	24375
6	B4	9	9H12	55	3	23.31	24179.3
7	G19	6	60000	55	4	23.85	13487.4
7	G7	6	60000	55	4	23.716	14831.9
7	H7	6	60000	55	4	23.741	14568.6
2	C10	2	2B10	55	5	22.213	57295.2
6	E1	2	2B10	55	5	21.956	54519.6
6	E13	2	2B10	55	5	23.208	25716.8
2	I14	4	400	56	1	17.936	1.09778e+06
5	K14	9	9F02	56	1	17.511	942283
7	A20	9	9F02	56	1	17.432	1.27969e+06
7	A8	9	9F02	56	1	17.487	1.23053e+06
7	B8	9	9F02	56	1	18.22	731773
7	O17	5	5C11	57	1	20.408	155014
7	O5	5	5C11	57	1	20.417	154031
7	P5	5	5C11	57	1	20.439	151675
5	I21	9	9000000000	57	2	20.216	148488
6	G12	9	9000000000	57	2	20.156	160655
6	G24	9	9000000000	57	2	20.147	161489
6	O19	9	9A12	57	3	18.165	530786
6	O7	9	9A12	57	3	18.199	520055
6	H10	10	10A03	57	4	26.525	3509.46
6	H4	10	10A03	57	4	26.476	3614.26
2	E11	2	2C11	57	5	33.339	26.43
5	A18	9	9A06	57	5	32.105	44.14
2	B9	3	3A09	57	8	NA	0
2	L10	3	3F10	57	11	NA	0
3	M6	5	5G06	57	13	NA	0
2	B1	3	3A01	57	15	NA	0
2	G8	2	2D08	58	1	23.313	26804
2	K17	4	4F05	58	1	23.321	26653.7
6	C16	4	4F05	58	1	23.12	27109
6	C4	4	4F05	58	1	23.133	26901.3
5	K21	9	9F09	58	2	20.734	104268
6	L1	9	9F09	58	2	20.606	122651
6	L7	9	9F09	58	2	20.605	122717
2	E8	2	2C08	59	1	NA	0
5	C2	8	8B02	59	1	NA	0
5	E2	8	8C02	59	1	NA	0
5	G2	8	8D02	59	1	NA	0
5	G5	8	8D05	59	1	NA	0
5	I5	8	800000	59	1	NA	0
5	K5	8	8F05	59	1	NA	0
5	J6	10	10B06	59	2	31.432	69.9
6	D11	10	10B06	59	2	29.884	467.17
6	D5	10	10B06	59	2	29.928	455.01
5	C24	9	9B12	59	3	NA	0
6	C21	9	9B12	59	3	NA	0
6	C9	9	9B12	59	3	NA	0
5	D3	10	10B03	59	4	NA	0
6	B11	10	10B03	59	4	NA	0
6	B5	10	10B03	59	4	NA	0
2	I7	2	20000000	59	5	NA	0
5	A17	9	9A05	59	5	NA	0
6	A19	9	9A05	59	5	NA	0
6	A7	9	9A05	59	5	NA	0
7	G6	5	500000000000	60	1	31.725	50.57
7	H6	5	500000000000	60	1	31.438	61.97
5	M21	9	9G09	60	2	25.773	3335.99
6	N2	9	9G09	60	2	25.714	5709.58
6	N8	9	9G09	60	2	25.695	5777.59
5	I24	9	9000000000000	60	3	34.858	6.73
6	M12	9	9000000000000	60	3	35.022	21.37
6	M24	9	9000000000000	60	3	32.465	99.2
6	J11	10	10C03	60	4	30.202	385.99
6	J5	10	10C03	60	4	29.991	437.95
5	E17	9	9C05	60	5	26.103	2662.45
6	K21	9	9C05	60	5	26.199	4267.96
6	K9	9	9C05	60	5	26.059	4641.97
2	L8	3	3F08	60	8	27.646	1346.44
5	J4	10	100000	60	8	NA	0
2	O23	4	4H11	60	11	NA	0
2	C21	4	4B09	60	13	NA	0
2	D11	3	3B11	60	15	NA	0
3	K2	5	5F02	60	17	NA	0
3	K1	5	5F01	60	19	NA	0
3	H7	6	6D07	60	22	NA	0
3	J8	6	600000000	60	24	NA	0
3	E13	7	7C01	60	26	NA	0
3	C15	7	7B03	60	29	NA	0
2	K16	4	4F04	61	1	30.735	159.56
6	A16	4	4F04	61	1	31.809	147.02
6	A4	4	4F04	61	1	32.301	109.44
5	O21	9	9H09	61	2	26.735	1729.52
6	L3	9	9H09	61	2	24.617	11032.1
6	L9	9	9H09	61	2	24.605	11111.7
5	E24	9	9C12	61	3	20.374	133339
6	I10	9	9C12	61	3	20.432	136126
6	I22	9	9C12	61	3	20.486	131805
5	H3	10	10D03	61	4	29.46	268.91
6	B12	10	10D03	61	4	28.932	827.33
6	B6	10	10D03	61	4	28.766	913.75
5	C18	9	9B06	61	5	28.036	711.33
6	G20	9	9B06	61	5	27.835	1597.85
6	G8	9	9B06	61	5	27.589	1853.12
2	P9	3	3H09	61	8	NA	0
5	D7	3	3H09	61	8	32.194	41.56
5	L4	10	10F04	61	8	NA	0
2	K22	4	4F10	61	11	NA	0
5	B5	10	10A05	61	11	NA	0
5	J7	4	4F10	61	11	NA	0
2	O24	4	4H12	61	13	33.438	24.69
2	F2	3	3C02	61	15	27.629	1362.47
5	H5	10	10D05	61	15	NA	0
5	J5	10	1000000	61	15	29.138	334.99
2	K14	4	4F02	62	1	17.181	1.84854e+06
5	M14	9	9G02	62	1	16.9	1.43027e+06
7	E20	9	9G02	62	1	16.931	1.82608e+06
7	E8	9	9G02	62	1	16.875	1.89984e+06
7	F8	9	9G02	62	1	17.756	1.01719e+06
7	I18	5	5F11	63	1	32.252	34.8
7	I6	5	5F11	63	1	32.799	23.6
7	J6	5	5F11	63	1	30.364	132.81
5	A22	9	9A10	63	2	35.83	3.47
6	K19	9	9A10	63	2	33.164	65.18
6	K7	9	9A10	63	2	32.969	73.29
5	G24	9	9D12	63	3	38.386	0.61
5	P8	6	6H03	63	3	NA	0
6	M11	9	9D12	63	3	NA	0
6	M23	9	9D12	63	3	NA	0
5	J3	10	10000	63	4	NA	0
5	N7	6	6G04	63	4	NA	0
6	F12	10	10000	63	4	NA	0
6	F6	10	10000	63	4	NA	0
2	E10	2	2C10	63	5	16.592	2.77697e+06
5	E18	9	9C06	63	5	15.708	3228247
6	M21	9	9C06	63	5	15.666	2.38089e+06
6	M9	9	9C06	63	5	15.63	2431607
2	E20	4	4C08	64	1	NA	0
5	M13	9	9G01	64	1	31.746	56.43
7	C20	9	9G01	64	1	35.709	2.99
7	C8	9	9G01	64	1	NA	0
7	D8	9	9G01	64	1	34.318	8.04
2	M14	4	4G02	65	1	22.789	38504.6
6	I16	4	4G02	65	1	23.01	28954.8
6	I4	4	4G02	65	1	22.982	29448.9
5	C22	9	9B10	65	2	24.912	6007.97
5	K24	9	9F12	65	3	18.742	406449
6	B2	9	9F12	65	3	18.715	381709
6	B8	9	9F12	65	3	18.761	371304
6	L12	10	10F03	65	4	30.459	330.67
6	L6	10	10F03	65	4	30.94	247.72
2	M12	2	2G12	65	5	NA	0
5	G18	9	9D06	65	5	38.699	0.49
6	E11	9	9D06	65	5	NA	0
6	E23	9	9D06	65	5	NA	0
2	D8	3	3B08	65	8	NA	0
2	K21	4	4F09	65	11	NA	0
2	I24	4	4000000000000	65	13	NA	0
2	L1	3	3F01	65	15	NA	0
2	O15	4	4H03	66	1	21.889	71640.7
5	O14	9	9H02	66	1	23.396	16923.6
7	I20	9	9H02	66	1	21.451	73958
7	I8	9	9H02	66	1	21.984	50660.2
7	J8	9	9H02	66	1	24.097	11322.3
2	I20	4	4E08	67	1	NA	0
2	A9	2	2A09	68	1	22.351	52069.2
2	M13	4	4G01	68	1	22.294	54166.8
6	G16	4	4G01	68	1	22.394	41900.7
6	G4	4	4G01	68	1	22.297	44436.6
7	C18	5	5D09	68	2	21.994	50324.4
7	C6	5	5D09	68	2	22.122	45964.7
7	D6	5	5D09	68	2	21.969	51210.9
6	C18	6	6000	68	3	22.808	32684.7
6	C6	6	6000	68	3	22.654	35854.5
7	O15	10	10H11	68	3	22.352	39030.8
7	O3	10	10H11	68	3	22.089	47037.2
7	P3	10	10H11	68	3	22.139	45389.2
5	H8	6	6D05	68	4	21.959	45156.9
6	A18	6	6D05	68	4	20.977	98155.9
6	A6	6	6D05	68	4	19.952	181597
5	K18	9	9F06	68	5	28.989	371.01
6	F1	9	9F06	68	5	28.699	951.62
6	F7	9	9F06	68	5	28.614	1001.1
4	G1	8	8D1	69	1	NA	NA
4	I1	8	80	69	1	NA	NA
5	G1	8	8D01	69	1	NA	0
5	I1	8	80	69	1	NA	0
5	K1	8	8F01	69	1	NA	0
2	I19	4	40000000	70	1	NA	0
5	O13	9	9H01	70	1	NA	0
7	G20	9	9H01	70	1	NA	0
7	G8	9	9H01	70	1	NA	0
7	H8	9	9H01	70	1	NA	0
2	O14	4	4H02	71	1	31.212	114.82
6	A17	4	4H02	71	1	32.797	81.26
6	A5	4	4H02	71	1	33.97	40.18
5	C10	8	8B10	71	2	NA	0
5	E10	8	8C10	71	2	35.552	4.19
5	G10	8	8D10	71	2	NA	0
2	E19	4	4C07	72	1	NA	0
2	C9	2	2B09	73	1	NA	0
2	M17	4	4G05	73	1	32.508	46.9
7	I17	4	4G05	73	1	NA	0
7	I5	4	4G05	73	1	NA	0
7	J5	4	4G05	73	1	35.79	2.83
2	M16	4	4G04	74	1	24.852	9265.4
6	M16	4	4G04	74	1	24.872	9465.85
6	M4	4	4G04	74	1	24.798	9896.01
5	I10	8	80000000000	74	2	30.397	141.81
5	K10	8	8F10	74	2	30.791	108.36
5	M10	8	8G10	74	2	29.644	237.14
5	J8	6	6C03	74	3	23.506	15695.5
6	M17	6	6C03	74	3	23.203	25787.4
6	M5	6	6C03	74	3	23.14	26782.2
7	A16	10	10G03	74	4	26.259	2442.37
7	A4	10	10G03	74	4	26.239	2477.4
7	B4	10	10G03	74	4	26.392	2221.67
2	A10	2	2A10	74	5	24.535	11534.8
6	C1	2	2A10	74	5	24.157	14538.7
6	C13	2	2A10	74	5	25.426	6789.19
2	G9	2	2D09	75	1	23.872	18226.1
2	O13	4	4H01	75	1	24.103	15539.4
6	O16	4	4H01	75	1	24.277	13528.2
6	O4	4	4H01	75	1	24.122	14850.7
5	L8	6	6B01	75	2	NA	0
6	K17	6	6B01	75	2	30.357	351.69
6	K5	6	6B01	75	2	30.29	365.98
7	M14	10	10G09	75	2	24.981	6046.81
7	M2	10	10G09	75	2	24.996	5982.66
6	O17	6	6D03	75	3	22.295	44466.8
6	O5	6	6D03	75	3	22.208	46857.6
5	P3	10	10H03	75	4	33.602	15.88
7	G16	10	10H03	75	4	NA	0
7	G4	10	10H03	75	4	NA	0
7	H4	10	10H03	75	4	NA	0
5	M18	9	9G06	75	5	21.635	56336.7
6	H2	9	9G06	75	5	21.564	69003.3
6	H8	9	9G06	75	5	21.71	63210.8
2	O16	4	4H04	77	1	22.796	38311.9
6	C17	4	4H04	77	1	22.971	29647.8
6	C5	4	4H04	77	1	22.886	31195.9
5	E22	9	9C10	77	2	23.685	13885.8
6	E10	9	9C10	77	2	23.705	19076.6
6	E22	9	9C10	77	2	23.695	19195.5
5	M24	9	9G12	77	3	26.288	2346.96
6	D3	9	9G12	77	3	25.933	5006.51
6	D9	9	9G12	77	3	26.07	4611.83
6	J10	10	10A04	77	4	32.653	88.56
7	G1	10	10D07	77	4	28.244	597.45
7	G13	10	10D07	77	4	29.33	276.54
7	H1	10	10D07	77	4	28.295	576.26
2	B3	3	3A03	77	5	30.891	143.29
6	A14	3	3A03	77	5	29.011	788.98
6	A2	3	3A03	77	5	28.641	984.87
2	P10	3	3H10	77	8	NA	0
2	E22	4	4C10	77	11	NA	0
3	C6	5	5B06	77	13	NA	0
2	D2	3	3B02	77	15	NA	0
3	C2	5	5B02	77	17	NA	0
3	K4	5	5F04	77	19	NA	0
3	N7	6	6G07	77	22	NA	0
3	F9	6	6C09	77	24	NA	0
3	C13	7	7B01	77	26	NA	0
3	A16	7	7A04	77	29	NA	0
2	O17	4	4H05	78	1	19.066	503202
6	M18	9	9A03	78	1	18.627	402202
6	M6	9	9A03	78	1	18.422	455006
2	H3	3	3D03	78	2	26.988	2120.03
6	C14	3	3D03	78	2	27.061	2543.34
6	C2	3	3D03	78	2	27.193	2350.12

## Sheet: MALLbursa.ileum
plate_384	well_384	96well_BWTE	bird	dpi	tissue	ct	quant
3	B1	A1	2	1	bursa	18.55	557219
3	B13	A1	2	1	bursa	18.739	500104
3	J1	E1	2	1	ileum	15.517	3.15514e+06
3	J13	E1	2	1	ileum	16.176	2164917
3	B14	A2	6	1	bursa	27.564	3219.59
3	B2	A2	6	1	bursa	26.649	5429.64
3	J14	E2	6	1	ileum	26.468	6022.12
3	J2	E2	6	1	ileum	26.308	6601.2
3	D16	B4	7	2	bursa	18.107	717574
3	D4	B4	7	2	bursa	17.464	1.03672e+06
3	L16	F4	7	2	ileum	17.361	1.09909e+06
3	L4	F4	7	2	ileum	16.688	1.61512e+06
3	B15	A3	14	1	bursa	21.096	129932
3	B3	A3	14	1	bursa	20.958	140587
3	J15	E3	14	1	ileum	15.606	2.99874e+06
3	J3	E3	14	1	ileum	14.651	5178151
3	F14	C2	15	5	bursa	22.549	56610.9
3	F2	C2	15	5	bursa	22.44	60271.8
3	N14	G2	15	5	ileum	16.255	2.06858e+06
3	N2	G2	15	5	ileum	15.469	3.24249e+06
3	D17	B5	16	2	bursa	31.622	316.3
3	D5	B5	16	2	bursa	31.788	287.7
3	L17	F5	16	2	ileum	NA	0
3	L5	F5	16	2	ileum	31.609	318.56
3	F15	C3	19	5	bursa	30.891	480.41
3	F3	C3	19	5	bursa	27.176	4017.74
3	N15	G3	19	5	ileum	NA	0
3	N3	G3	19	5	ileum	NA	0
3	D18	B6	20	2	bursa	NA	0
3	D6	B6	20	2	bursa	31.134	417.94
3	L18	F6	20	2	ileum	30.73	526.56
3	L6	F6	20	2	ileum	29.424	1111.42
3	F16	C4	22	5	bursa	21.642	95090.6
3	F4	C4	22	5	bursa	21.389	109903
3	N16	G4	22	5	ileum	25.43	10905.1
3	N4	G4	22	5	ileum	24.954	14315.7
3	F17	C5	23	5	bursa	24.782	15793.1
3	F5	C5	23	5	bursa	24.757	16021.4
3	N17	G5	23	5	ileum	22.357	63180.5
3	N5	G5	23	5	ileum	22.5	58218.1
3	F18	C6	26	5	bursa	21.888	82625.6
3	F6	C6	26	5	bursa	21.988	78015.4
3	N18	G6	26	5	ileum	21.199	122521
3	N6	G6	26	5	ileum	20.89	146171
3	B16	A4	28	1	bursa	26.824	4914.99
3	B4	A4	28	1	bursa	25.632	9714.27
3	J16	E4	28	1	ileum	25.472	10646.3
3	J4	E4	28	1	ileum	24.446	19139.3
3	D19	B7	31	2	bursa	22.485	58711.1
3	D7	B7	31	2	bursa	21.99	77917.6
3	L19	F7	31	2	ileum	14.138	6941751
3	L7	F7	31	2	ileum	14.257	6.4847e+06
3	B17	A5	32	1	bursa	21.434	107104
3	B5	A5	32	1	bursa	21.585	98220.1
3	J17	E5	32	1	ileum	15.094	4.01726e+06
3	J5	E5	32	1	ileum	14.98	4.28967e+06
3	F19	C7	35	5	bursa	30.197	714.2
3	F7	C7	35	5	bursa	28.935	1470.04
3	N19	G7	35	5	ileum	NA	0
3	N7	G7	35	5	ileum	NA	0
3	D20	B8	38	2	bursa	26.156	7200.71
3	D8	B8	38	2	bursa	25.711	9284.28
3	L20	F8	38	2	ileum	25.134	12912.2
3	L8	F8	38	2	ileum	24.607	17458.9
3	F20	C8	42	5	bursa	23.208	38833.3
3	F8	C8	42	5	bursa	22.37	62705.3
3	N20	G8	42	5	ileum	17.468	1.03428e+06
3	N8	G8	42	5	ileum	17.003	1.34936e+06
3	D21	B9	43	2	bursa	27.881	2684.88
3	D9	B9	43	2	bursa	27.376	3584.14
3	L21	F9	43	2	ileum	NA	0
3	L9	F9	43	2	ileum	NA	0
3	B18	A6	47	1	bursa	22.834	48111.1
3	B6	A6	47	1	bursa	22.686	52344.7
3	J18	E6	47	1	ileum	29.202	1261.62
3	J6	E6	47	1	ileum	29.235	1238.16
3	F21	C9	48	5	bursa	NA	0
3	F9	C9	48	5	bursa	32.73	167.88
3	N21	G9	48	5	ileum	NA	0
3	N9	G9	48	5	ileum	NA	0
3	B19	A7	49	1	bursa	23.159	39938.7
3	B7	A7	49	1	bursa	22.619	54403.5
3	J19	E7	49	1	ileum	33.004	143.51
3	J7	E7	49	1	ileum	31.431	352.8
3	D10	B10	52	2	bursa	NA	0
3	D22	B10	52	2	bursa	NA	0
3	L10	F10	52	2	ileum	25.129	12954.8
3	L22	F10	52	2	ileum	25.987	7928.92
3	F10	C10	53	5	bursa	21.192	122994
3	F22	C10	53	5	bursa	21.44	106706
3	N10	G10	53	5	ileum	21.082	131014
3	N22	G10	53	5	ileum	21.53	101363
3	B20	A8	54	1	bursa	26.592	5611.14
3	B8	A8	54	1	bursa	26.05	7647.16
3	J20	E8	54	1	ileum	NA	0
3	J8	E8	54	1	ileum	NA	0
3	F11	C11	55	5	bursa	24.181	22264.7
3	F23	C11	55	5	bursa	25.053	13529.8
3	N11	G11	55	5	ileum	24.509	18460.3
3	N23	G11	55	5	ileum	25.008	13877.6
3	B21	A9	56	1	bursa	19.644	298039
3	B9	A9	56	1	bursa	18.943	445000
3	J21	E9	56	1	ileum	12.979	13467155
3	J9	E9	56	1	ileum	12.094	22331316
3	D11	B11	58	2	bursa	16.809	1.50766e+06
3	D23	B11	58	2	bursa	16.93	1.40633e+06
3	L11	F11	58	2	ileum	12.007	23468132
3	L23	F11	58	2	ileum	13.142	12267127
3	F12	C12	59	5	bursa	25.308	11690.6
3	F24	C12	59	5	bursa	25.22	12292
3	N12	G12	59	5	ileum	NA	0
3	N24	G12	59	5	ileum	NA	0
3	B10	A10	62	1	bursa	21.962	79186.7
3	B22	A10	62	1	bursa	21.82	85896
3	J10	E10	62	1	ileum	13.141	12275276
3	J22	E10	62	1	ileum	13.214	11773028
3	H1	D1	63	5	bursa	18.936	446725
3	H13	D1	63	5	bursa	19.583	308630
3	P1	H1	63	5	ileum	18.508	570598
3	P13	H1	63	5	ileum	18.721	505284
3	B11	A11	64	1	bursa	32.431	199.19
3	B23	A11	64	1	bursa	NA	0
3	J11	E11	64	1	ileum	24.13	22924.9
3	J23	E11	64	1	ileum	24.98	14105.7
3	B12	A12	66	1	bursa	15.28	3.61385e+06
3	B24	A12	66	1	bursa	15.504	3.17878e+06
3	J12	E12	66	1	ileum	12.022	23278444
3	J24	E12	66	1	ileum	11.78	26723006
3	H14	D2	68	5	bursa	24.32	20568.4
3	H2	D2	68	5	bursa	23.39	34999.8
3	P14	H2	68	5	ileum	27.651	3062.98
3	P2	H2	68	5	ileum	27.361	3615.82
3	D1	B1	69	1	bursa	NA	0
3	D13	B1	69	1	bursa	NA	0
3	L1	F1	69	1	ileum	25.695	9368.13
3	L13	F1	69	1	ileum	26.43	6155.01
3	D14	B2	70	1	bursa	26.359	6410.88
3	D2	B2	70	1	bursa	25.937	8161.23
3	L14	F2	70	1	ileum	26.379	6338.85
3	L2	F2	70	1	ileum	25.336	11507.9
3	D12	B12	71	2	bursa	NA	0
3	D24	B12	71	2	bursa	NA	0
3	L12	F12	71	2	ileum	25.854	8554.3
3	L24	F12	71	2	ileum	26.347	6453.92
3	D15	B3	73	1	bursa	26.34	6478.8
3	D3	B3	73	1	bursa	25.456	10742.2
3	L15	F3	73	1	ileum	32.46	195.92
3	L3	F3	73	1	ileum	29.23	1241.5
3	H15	D3	74	5	bursa	20.267	208720
3	H3	D3	74	5	bursa	19.278	367503
3	P15	H3	74	5	ileum	14.17	6.81414e+06
3	P3	H3	74	5	ileum	13.904	7.93658e+06
3	H16	D4	75	5	bursa	19.755	279759
3	H4	D4	75	5	bursa	19.57	310915
3	P16	H4	75	5	ileum	20.688	164099
3	P4	H4	75	5	ileum	20.134	225225
3	F1	C1	78	2	bursa	17.827	842320
3	F13	C1	78	2	bursa	17.972	775282
3	N1	G1	78	2	ileum	16.933	1.40418e+06
3	N13	G1	78	2	ileum	17.079	1.29135e+06

## Sheet: TEALcloacal swab
plate_384	well_384	plate_96	well_96	bird	dpi	ct	quant
1	A17	2	A5	1	1	25.45	6167.92
2	B17	2	A5	1	1	25.188	10160.3
2	B5	2	A5	1	1	25.09	10747.6
1	F5	3	C5	1	2	23.756	18961.8
3	E17	3	C5	1	2	25.151	12789.1
3	E5	3	C5	1	2	23.637	30398.2
1	K21	2	F9	1	3	26.169	3830.08
2	L21	2	F9	1	3	26.26	5493.69
2	L9	2	F9	1	3	26.232	5581.87
1	G11	1	D11	2	1	23.15	28318.7
2	G11	1	D11	2	1	30.935	426.58
2	G23	1	D11	2	1	22.634	43950.7
1	L5	3	F5	2	2	30.52	214.31
3	K17	3	F5	2	2	32.483	193.33
3	K5	3	F5	2	2	31.107	424.66
1	C23	2	B11	2	3	25.759	5027.68
2	D11	2	B11	2	3	25.516	8417.21
2	D23	2	B11	2	3	25.499	8499.89
1	P9	3	H9	2	4	29.87	329.64
3	O21	3	H9	2	4	29.78	906.59
3	O9	3	H9	2	4	29.672	964.41
1	B17	4	A5	2	5	NA	0
1	E20	2	C8	2	5	NA	0
1	H13	4	D1	2	5	32.955	42.68
2	F20	2	C8	2	5	NA	0
2	F8	2	C8	2	5	NA	0
1	O10	1	H10	2	6	NA	0
2	O10	1	H10	2	6	NA	0
2	O22	1	H10	2	6	NA	0
1	G6	1	D6	2	7	NA	0
2	G18	1	D6	2	7	NA	0
2	G6	1	D6	2	7	NA	0
1	G5	1	D5	2	9	NA	0
2	G17	1	D5	2	9	NA	0
2	G5	1	D5	2	9	NA	0
1	K3	1	F3	2	11	21.894	65114.2
2	K15	1	F3	2	11	22.363	51331.5
2	K3	1	F3	2	11	22.232	55344.4
1	K1	1	F1	2	14	31.148	141.36
2	K1	1	F1	2	14	30.956	371.71
2	K13	1	F1	2	14	31.396	288.89
1	G16	2	D4	3	1	21.903	64723.5
2	H16	2	D4	3	1	21.85	68921.3
2	H4	2	D4	3	1	21.861	68483.6
1	D8	3	B8	3	2	23.956	16607.4
3	C20	3	B8	3	2	23.552	31908.7
3	C8	3	B8	3	2	24.613	17396.9
1	C21	2	B9	3	3	21.997	60827
2	D21	2	B9	3	3	21.823	69962.9
2	D9	2	B9	3	3	22.5	47471.7
1	I14	2	E2	4	1	16.744	1.97696e+06
2	J14	2	E2	4	1	17.073	1.06676e+06
2	J2	2	E2	4	1	16.731	1.2974e+06
1	E17	2	C5	5	1	25.946	4441.85
2	F17	2	C5	5	1	25.538	8314.17
2	F5	2	C5	5	1	24.965	11546.6
1	J2	3	E2	5	2	28.015	1126.73
1	J21	4	E9	5	2	27.143	2008.29
1	L2	3	F2	5	2	28.295	935.9
1	N15	4	G3	5	2	21.08	111687
1	N2	3	G2	5	2	28.789	674.62
1	K23	2	F11	5	3	20.316	185301
2	L11	2	F11	5	3	20	199115
2	L23	2	F11	5	3	20.259	171554
1	E9	1	C9	6	1	26.358	3378.65
2	E21	1	C9	6	1	25.995	6394.77
2	E9	1	C9	6	1	26.081	6087.02
1	F8	3	C8	6	2	21.643	76911.5
3	E20	3	C8	6	2	20.812	152809
3	E8	3	C8	6	2	21.119	128246
1	G23	2	D11	6	3	25.97	4371.19
1	P14	4	H2	6	3	25.286	6877.87
1	P18	4	H6	6	3	22.538	42499.8
1	P19	4	H7	6	3	22.601	40748.6
2	H11	2	D11	6	3	25.681	7657.78
2	H23	2	D11	6	3	25.847	6961.31
1	N9	3	G9	6	4	25.756	5037.9
3	M21	3	G9	6	4	24.409	19550.3
3	M9	3	G9	6	4	25.99	7916.62
1	A18	2	A6	6	5	28.337	910.6
2	B18	2	A6	6	5	28.17	1837.39
2	B6	2	A6	6	5	28.001	2023.84
1	A14	2	A2	7	1	NA	0
2	B14	2	A2	7	1	NA	0
2	B2	2	A2	7	1	NA	0
1	H6	3	D6	7	2	NA	0
3	G18	3	D6	7	2	NA	0
3	G6	3	D6	7	2	NA	0
1	I24	2	E12	7	3	NA	0
2	J12	2	E12	7	3	NA	0
2	J24	2	E12	7	3	NA	0
1	D12	3	B12	7	4	NA	0
1	F12	3	C12	7	4	NA	0
1	H12	3	D12	7	4	NA	0
3	C12	3	B12	7	4	NA	0
3	C24	3	B12	7	4	NA	0
3	E12	3	C12	7	4	NA	0
3	E24	3	C12	7	4	NA	0
3	G12	3	D12	7	4	NA	0
3	G24	3	D12	7	4	NA	0
1	G18	2	D6	7	5	NA	0
2	H18	2	D6	7	5	NA	0
2	H6	2	D6	7	5	NA	0
1	I9	1	E9	7	6	NA	0
2	I21	1	E9	7	6	NA	0
2	I9	1	E9	7	6	NA	0
1	E7	1	C7	7	7	NA	0
2	E19	1	C7	7	7	NA	0
2	E7	1	C7	7	7	NA	0
1	K5	1	F5	7	9	NA	0
2	K17	1	F5	7	9	NA	0
2	K5	1	F5	7	9	NA	0
1	A3	1	A3	7	11	NA	0
2	A15	1	A3	7	11	NA	0
2	A3	1	A3	7	11	NA	0
1	G2	1	D2	7	14	NA	0
2	G14	1	D2	7	14	NA	0
2	G2	1	D2	7	14	NA	0
1	E8	1	C8	8	1	20.627	150715
2	E20	1	C8	8	1	20.106	187352
2	E8	1	C8	8	1	20.079	190234
1	L8	3	F8	8	2	23.684	19880.5
3	K20	3	F8	8	2	23.762	28292.2
3	K8	3	F8	8	2	23.326	36317.3
1	E21	2	C9	8	3	22.858	34380.8
1	J14	4	E2	8	3	27.019	2180.42
2	F21	2	C9	8	3	22.619	44337.6
2	F9	2	C9	8	3	22.375	50978.8
1	B9	3	A9	8	4	30.278	251.62
3	A21	3	A9	8	4	31.676	306.72
3	A9	3	A9	8	4	31.943	263.19
1	I19	2	E7	8	5	NA	0
2	J19	2	E7	8	5	NA	0
2	J7	2	E7	8	5	NA	0
1	O14	2	H2	9	1	25.527	5862.46
2	P14	2	H2	9	1	25.124	10537.6
2	P2	2	H2	9	1	24.849	12341.2
1	O13	2	H1	10	1	NA	0
2	P1	2	H1	10	1	NA	0
2	P13	2	H1	10	1	NA	0
1	M24	2	G12	10	3	NA	0
2	N12	2	G12	10	3	NA	0
2	N24	2	G12	10	3	NA	0
1	L11	3	F11	10	4	NA	0
3	K11	3	F11	10	4	NA	0
3	K23	3	F11	10	4	NA	0
1	K18	2	F6	10	5	NA	0
2	L18	2	F6	10	5	NA	0
2	L6	2	F6	10	5	NA	0
1	M9	1	G9	10	6	NA	0
2	M21	1	G9	10	6	NA	0
2	M9	1	G9	10	6	NA	0
1	O6	1	H6	10	7	NA	0
2	O18	1	H6	10	7	NA	0
2	O6	1	H6	10	7	NA	0
1	M5	1	G5	10	9	NA	0
2	M17	1	G5	10	9	NA	0
2	M5	1	G5	10	9	NA	0
1	C4	1	B4	10	11	NA	0
2	C16	1	B4	10	11	NA	0
2	C4	1	B4	10	11	NA	0
1	K2	1	F2	10	14	NA	0
2	K14	1	F2	10	14	NA	0
2	K2	1	F2	10	14	NA	0
1	M13	2	G1	11	1	NA	0
2	N1	2	G1	11	1	NA	0
2	N13	2	G1	11	1	NA	0
1	J8	3	E8	11	2	26.921	2326.38
3	A13	4	A10	11	2	34.711	54.07
3	A4	4	A10	11	2	34.752	52.84
3	I20	3	E8	11	2	26.512	5873.05
3	I8	3	E8	11	2	26.578	5656.69
MALL 5	B12	4	A10	11	2	32.403	36.01
1	K24	2	F12	11	3	NA	0
2	L12	2	F12	11	3	NA	0
2	L24	2	F12	11	3	NA	0
1	B12	3	A12	11	4	NA	0
1	N11	3	G11	11	4	NA	0
1	P11	3	H11	11	4	NA	0
3	A12	3	A12	11	4	NA	0
3	A24	3	A12	11	4	NA	0
3	M11	3	G11	11	4	NA	0
3	M23	3	G11	11	4	NA	0
3	O11	3	H11	11	4	NA	0
3	O23	3	H11	11	4	NA	0
1	I18	2	E6	11	5	NA	0
2	J18	2	E6	11	5	NA	0
2	J6	2	E6	11	5	NA	0
1	G9	1	D9	11	6	NA	0
2	G21	1	D9	11	6	NA	0
2	G9	1	D9	11	6	NA	0
1	C7	1	B7	11	7	NA	0
2	C19	1	B7	11	7	NA	0
2	C7	1	B7	11	7	NA	0
1	O5	1	H5	11	9	NA	0
2	O17	1	H5	11	9	NA	0
2	O5	1	H5	11	9	NA	0
1	A4	1	A4	11	11	NA	0
2	A16	1	A4	11	11	NA	0
2	A4	1	A4	11	11	NA	0
1	I2	1	E2	11	14	NA	0
2	I14	1	E2	11	14	NA	0
2	I2	1	E2	11	14	NA	0
1	M8	1	G8	12	1	26.991	2220.95
2	M20	1	G8	12	1	26.308	5345.83
2	M8	1	G8	12	1	26.201	5681.36
1	J6	3	E6	12	2	23.694	19748.8
3	I18	3	E6	12	2	23.908	26025.6
3	I6	3	E6	12	2	23.439	34039.7
1	M21	2	G9	12	3	26.38	3330.45
2	N21	2	G9	12	3	26.43	4983.77
2	N9	2	G9	12	3	26.273	5452.1
1	D14	4	B2	12	4	29.048	568.43
1	D18	4	B6	12	4	33.746	25.26
1	D19	4	B7	12	4	32.791	47.57
1	J10	3	E10	12	4	34.956	11.33
3	I10	3	E10	12	4	27.12	4150.08
3	I22	3	E10	12	4	27.175	4021.29
1	G19	2	D7	12	5	35.008	10.95
2	H19	2	D7	12	5	33.892	69.03
2	H7	2	D7	12	5	33.525	85.22
1	I8	1	E8	14	1	22.373	47412.7
2	I20	1	E8	14	1	21.8	70910.3
2	I8	1	E8	14	1	21.323	93199.2
1	B7	3	A7	14	2	23.088	29520.2
3	A19	3	A7	14	2	24.256	21334.3
3	A7	3	A7	14	2	23.847	26951.3
3	E13	4	C10	14	3	27.19	3986.07
3	E4	4	C10	14	3	26.614	5541.29
MALL 5	F12	4	C10	14	3	33.482	17.24
1	C15	2	B3	15	1	26.623	2834.94
2	D15	2	B3	15	1	26.417	5019.97
2	D3	2	B3	15	1	26.474	4859.83
1	I15	2	E3	16	1	25.761	5019.62
2	J15	2	E3	16	1	25.809	7114.62
2	J3	2	E3	16	1	25.728	7452.67
1	L7	3	F7	16	2	NA	0
3	K19	3	F7	16	2	NA	0
3	K7	3	F7	16	2	NA	0
1	C8	1	B8	17	1	22.96	32117.8
2	C20	1	B8	17	1	22.552	46073.7
2	C8	1	B8	17	1	22.942	36833.3
1	F6	3	C6	17	2	25.06	7988.03
1	H21	4	D9	17	2	25.28	6902.62
1	J15	4	E3	17	2	21.806	69034.8
3	E18	3	C6	17	2	24.782	15794
3	E6	3	C6	17	2	23.187	39317.1
1	E22	2	C10	17	3	25.662	5359.81
2	F10	2	C10	17	3	25.286	9604.41
2	F22	2	C10	17	3	25.35	9260.11
1	K13	2	F1	18	1	NA	0
2	L1	2	F1	18	1	NA	0
2	L13	2	F1	18	1	NA	0
1	B4	3	A4	18	2	NA	0
1	D4	3	B4	18	2	NA	0
1	F4	3	C4	18	2	NA	0
1	G24	2	D12	18	3	NA	0
2	H12	2	D12	18	3	NA	0
2	H24	2	D12	18	3	NA	0
1	J11	3	E11	18	4	NA	0
3	I11	3	E11	18	4	NA	0
3	I23	3	E11	18	4	NA	0
1	M18	2	G6	18	5	NA	0
2	N18	2	G6	18	5	NA	0
2	N6	2	G6	18	5	NA	0
1	K9	1	F9	18	6	NA	0
2	K21	1	F9	18	6	NA	0
2	K9	1	F9	18	6	NA	0
1	K6	1	F6	18	7	NA	0
2	K18	1	F6	18	7	NA	0
2	K6	1	F6	18	7	NA	0
1	C5	1	B5	18	9	NA	0
2	C17	1	B5	18	9	NA	0
2	C5	1	B5	18	9	NA	0
1	G4	1	D4	18	11	NA	0
2	G16	1	D4	18	11	NA	0
2	G4	1	D4	18	11	35.532	26.95
1	I13	2	E1	19	1	NA	0
2	J1	2	E1	19	1	NA	0
2	J13	2	E1	19	1	NA	0
1	M14	2	G2	20	1	21.891	65244.2
2	N14	2	G2	20	1	21.88	67721.8
2	N2	2	G2	20	1	21.777	71850.6
1	E16	2	C4	21	1	23.719	19422.4
2	F16	2	C4	21	1	23.744	23257.5
2	F4	2	C4	21	1	23.535	26211.9
1	N7	3	G7	21	2	26.019	4229.96
3	M19	3	G7	21	2	26.946	4583.32
3	M7	3	G7	21	2	25.531	10293.2
3	G13	4	D10	21	3	27.7	2978.64
3	G4	4	D10	21	3	26.255	6801.89
MALL 5	H12	4	D10	21	3	29.083	347.95
1	B10	3	A10	21	4	39.04	0.76
1	F14	4	C2	21	4	27.31	1798.41
1	P17	4	H5	21	4	31.569	106.93
3	A10	3	A10	21	4	NA	0
3	A22	3	A10	21	4	NA	0
1	M19	2	G7	21	5	25.549	5778.22
2	N19	2	G7	21	5	25.024	11162.9
2	N7	2	G7	21	5	24.848	12345
1	K11	1	F11	22	1	18.233	736725
2	K11	1	F11	22	1	22.646	42657.9
2	K23	1	F11	22	1	17.86	679207
1	D7	3	B7	22	2	30.806	177.34
3	C19	3	B7	22	2	NA	0
3	C7	3	B7	22	2	NA	0
3	I13	4	E10	22	3	NA	0
3	I4	4	E10	22	3	NA	0
MALL 5	J12	4	E10	22	3	34.903	6.53
1	F10	3	C10	22	4	NA	0
3	E10	3	C10	22	4	NA	0
3	E22	3	C10	22	4	NA	0
3	K13	4	F10	22	4	NA	0
3	K4	4	F10	22	4	NA	0
MALL 5	L12	4	F10	22	4	NA	0
1	D13	4	B1	22	5	30.003	301.9
1	F17	4	C5	22	5	27.815	1287
1	K20	2	F8	22	5	28.974	597.07
2	L20	2	F8	22	5	29.507	853.31
2	L8	2	F8	22	5	29.799	722.03
1	G10	1	D10	22	6	31.908	85.42
2	G10	1	D10	22	6	NA	0
2	G22	1	D10	22	6	NA	0
1	K7	1	F7	22	7	NA	0
2	K19	1	F7	22	7	NA	0
2	K7	1	F7	22	7	NA	0
1	E5	1	C5	22	9	NA	0
2	E17	1	C5	22	9	NA	0
2	E5	1	C5	22	9	NA	0
1	I3	1	E3	22	11	NA	0
2	I15	1	E3	22	11	NA	0
2	I3	1	E3	22	11	NA	0
1	C1	1	B1	22	14	NA	0
2	C1	1	B1	22	14	NA	0
2	C13	1	B1	22	14	NA	0
1	G15	2	D3	23	1	22.74	37164.5
2	H15	2	D3	23	1	22.786	40281.2
2	H3	2	D3	23	1	22.54	46374
1	M16	2	G4	24	1	18.141	783122
2	N16	2	G4	24	1	18.525	463726
2	N4	2	G4	24	1	18.343	514847
1	H7	3	D7	24	2	30.063	290.01
3	G19	3	D7	24	2	31.346	370.41
3	G7	3	D7	24	2	30.49	604.01
1	O23	2	H11	24	3	28.057	1096.18
2	P11	2	H11	24	3	NA	0
2	P23	2	H11	24	3	NA	0
1	L9	3	F9	24	4	29.193	516.22
3	K21	3	F9	24	4	28.714	1667.29
3	K9	3	F9	24	4	28.978	1434.52
1	B13	4	A1	24	5	27.009	2195.83
1	H17	4	D5	24	5	NA	0
1	O18	2	H6	24	5	35.776	6.58
2	P18	2	H6	24	5	33.721	76.14
2	P6	2	H6	24	5	32.497	153.66
1	I10	1	E10	24	6	27.512	1573.34
2	I10	1	E10	24	6	27.478	2732.82
2	I22	1	E10	24	6	27.424	2818.35
1	E6	1	C6	24	7	NA	0
2	E18	1	C6	24	7	NA	0
2	E6	1	C6	24	7	NA	0
1	O4	1	H4	24	9	NA	0
2	O16	1	H4	24	9	38.115	6.13
2	O4	1	H4	24	9	NA	0
1	M2	1	G2	24	11	NA	0
2	M14	1	G2	24	11	NA	0
2	M2	1	G2	24	11	NA	0
1	M1	1	G1	24	14	NA	0
2	M1	1	G1	24	14	NA	0
2	M13	1	G1	24	14	NA	0
1	O8	1	H8	25	1	21.111	109394
2	O20	1	H8	25	1	NA	0
2	O8	1	H8	25	1	20.46	152891
1	F15	4	C3	25	2	24.886	8965.16
1	F7	3	C7	25	2	26.564	2947.58
1	L21	4	F9	25	2	23.094	29398.4
3	E19	3	C7	25	2	26.494	5935.89
3	E7	3	C7	25	2	26.285	6687.99
1	G22	2	D10	25	3	22.5	43581.3
2	H10	2	D10	25	3	21.99	63599.9
2	H22	2	D10	25	3	21.973	64209.3
1	K14	2	F2	27	1	27.901	1215.17
2	L14	2	F2	27	1	30.827	400.23
2	L2	2	F2	27	1	32.017	202.29
1	A15	2	A3	28	1	21.646	76750.1
2	B15	2	A3	28	1	21.633	78028.5
2	B3	2	A3	28	1	21.578	80535.1
1	A8	1	A8	29	1	30.67	194
2	A20	1	A8	29	1	30.709	428.39
2	A8	1	A8	29	1	30.31	538.6
1	N5	3	G5	29	2	27.407	1686.3
3	M17	3	G5	29	2	27.277	3793.76
3	M5	3	G5	29	2	27.227	3902.18
1	K22	2	F10	29	3	23.661	20193.8
2	L10	2	F10	29	3	23.639	24697.1
2	L22	2	F10	29	3	24.553	14619.9
1	N10	3	G10	29	4	30.003	301.84
3	M10	3	G10	29	4	31.573	325.34
3	M22	3	G10	29	4	32.502	191.17
1	A19	2	A7	29	5	31.025	153.3
1	J13	4	E1	29	5	26.419	3246.43
1	J17	4	E5	29	5	NA	0
2	B19	2	A7	29	5	35.069	35.14
2	B7	2	A7	29	5	NA	0
1	A10	1	A10	29	6	35.123	10.14
2	A10	1	A10	29	6	NA	0
2	A22	1	A10	29	6	NA	0
1	I7	1	E7	29	7	NA	0
2	I19	1	E7	29	7	32.971	117.09
2	I7	1	E7	29	7	33.055	111.56
1	M4	1	G4	29	9	38.885	0.84
2	M16	1	G4	29	9	NA	0
2	M4	1	G4	29	9	NA	0
1	C3	1	B3	29	11	NA	0
2	C15	1	B3	29	11	38.498	4.92
2	C3	1	B3	29	11	NA	0
1	E1	1	C1	29	14	NA	0
2	E1	1	C1	29	14	NA	0
2	E13	1	C1	29	14	NA	0
1	M15	2	G3	30	1	24.748	9820.36
2	N15	2	G3	30	1	24.767	12932.5
2	N3	2	G3	30	1	24.498	15087.7
1	P5	3	H5	30	2	25.927	4496.29
3	O17	3	H5	30	2	26.283	6693.86
3	O5	3	H5	30	2	25.911	8279.92
1	B15	4	A3	30	3	23.153	28269.9
1	I22	2	E10	30	3	25.715	5176.37
1	N18	4	G6	30	3	26.985	2230.47
1	N19	4	G7	30	3	27.22	1909.21
2	J10	2	E10	30	3	25.083	10789.7
2	J22	2	E10	30	3	25.602	8011.98
1	P10	3	H10	30	4	NA	0
3	M13	4	G10	30	4	NA	0
3	M4	4	G10	30	4	NA	0
3	O10	3	H10	30	4	34.787	51.78
3	O22	3	H10	30	4	NA	0
MALL 5	N12	4	G10	30	4	NA	0
1	M17	2	G5	30	5	31.951	83.03
2	N17	2	G5	30	5	31.377	292.05
2	N5	2	G5	30	5	30.977	367.37
1	G8	1	D8	31	1	22.726	37503.1
2	G20	1	D8	31	1	22.124	58876.2
2	G8	1	D8	31	1	22.213	55967.4
1	B6	3	A6	31	2	21.831	67893.5
3	A18	3	A6	31	2	23.453	33772
3	A6	3	A6	31	2	22.898	46368.5
1	A24	2	A12	31	3	28.777	680.25
2	B12	2	A12	31	3	NA	0
2	B24	2	A12	31	3	NA	0
1	F11	3	C11	31	4	22.282	50344.1
1	F18	4	C6	31	4	33.751	25.17
1	F19	4	C7	31	4	NA	0
1	H14	4	D2	31	4	18.508	614146
3	E11	3	C11	31	4	21.443	106543
3	E23	3	C11	31	4	21.31	114944
1	M20	2	G8	31	5	29.604	393.3
2	N20	2	G8	31	5	30.118	601.04
2	N8	2	G8	31	5	29.461	876.35
1	E14	2	C2	32	1	24.328	12973.3
2	F14	2	C2	32	1	24.236	17534.4
2	F2	2	C2	32	1	24.207	17832.5
1	K8	1	F8	33	1	31.164	139.87
2	K20	1	F8	33	1	29.045	1112.55
2	K8	1	F8	33	1	27.934	2103.14
1	J5	3	E5	33	2	30.611	201.76
1	L15	4	F3	33	2	NA	0
1	N21	4	G9	33	2	25.886	4620.59
3	I17	3	E5	33	2	NA	0
3	I5	3	E5	33	2	31.103	425.59
1	I21	2	E9	33	3	27.527	1557
2	J21	2	E9	33	3	27.253	3108.5
2	J9	2	E9	33	3	27.088	3416.76
1	I17	2	E5	34	1	31.387	120.66
2	J17	2	E5	34	1	29.483	865.25
2	J5	2	E5	34	1	30.185	578.52
1	B5	3	A5	34	2	22.518	43053.8
3	A17	3	A5	34	2	23.893	26249.6
3	A5	3	A5	34	2	23.556	31832.4
1	I23	2	E11	34	3	20.522	161578
2	J11	2	E11	34	3	20.365	161480
2	J23	2	E11	34	3	20.322	165455
1	H11	3	D11	34	4	29.07	560.12
1	N17	4	G5	34	4	22.086	57331.5
1	P13	4	H1	34	4	25.272	6943.01
3	G11	3	D11	34	4	27.931	2609.94
3	G23	3	D11	34	4	28.242	2184.86
1	C20	2	B8	34	5	28.065	1090.13
2	D20	2	B8	34	5	27.369	2908.92
2	D8	2	B8	34	5	27.141	3314.74
1	G13	2	D1	35	1	NA	0
2	H1	2	D1	35	1	NA	0
2	H13	2	D1	35	1	NA	0
1	F3	3	C3	35	2	NA	0
1	H3	3	D3	35	2	NA	0
1	J3	3	E3	35	2	NA	0
1	E24	2	C12	35	3	NA	0
2	F12	2	C12	35	3	29.77	734.1
2	F24	2	C12	35	3	29.393	911.13
1	J12	3	E12	35	4	NA	0
1	L12	3	F12	35	4	NA	0
1	N12	3	G12	35	4	NA	0
3	I12	3	E12	35	4	NA	0
3	I24	3	E12	35	4	NA	0
3	K12	3	F12	35	4	NA	0
3	K24	3	F12	35	4	NA	0
3	M12	3	G12	35	4	NA	0
3	M24	3	G12	35	4	NA	0
1	C18	2	B6	35	5	NA	0
2	D18	2	B6	35	5	NA	0
2	D6	2	B6	35	5	NA	0
1	O9	1	H9	35	6	NA	0
2	O21	1	H9	35	6	NA	0
2	O9	1	H9	35	6	NA	0
1	M6	1	G6	35	7	NA	0
2	M18	1	G6	35	7	NA	0
2	M6	1	G6	35	7	NA	0
1	A6	1	A6	35	9	NA	0
2	A18	1	A6	35	9	32.172	185.11
2	A6	1	A6	35	9	34.596	46.11
1	E4	1	C4	35	11	NA	0
2	E16	1	C4	35	11	NA	0
2	E4	1	C4	35	11	NA	0
1	E2	1	C2	35	14	NA	0
2	E14	1	C2	35	14	NA	0
2	E2	1	C2	35	14	NA	0
1	C9	1	B9	36	1	25.004	8291.11
2	C21	1	B9	36	1	24.875	12154.9
2	C9	1	B9	36	1	24.867	12212.9
1	P7	3	H7	36	2	29.218	507.85
3	O19	3	H7	36	2	29.935	829.94
3	O7	3	H7	36	2	29.04	1383.78
1	M23	2	G11	36	3	23.58	21296.5
2	N11	2	G11	36	3	22.768	40691.1
2	N23	2	G11	36	3	22.967	36305.5
1	L10	3	F10	36	4	28.883	633.92
3	K10	3	F10	36	4	28.653	1726.65
3	K22	3	F10	36	4	28.296	2117.66
1	I20	2	E8	36	5	29.399	450.32
2	J20	2	E8	36	5	29.184	1027.33
2	J8	2	E8	36	5	28.981	1153.74
1	C10	1	B10	36	6	NA	0
2	C10	1	B10	36	6	NA	0
2	C22	1	B10	36	6	NA	0
1	I6	1	E6	36	7	NA	0
2	I18	1	E6	36	7	NA	0
2	I6	1	E6	36	7	NA	0
1	I5	1	E5	36	9	NA	0
2	I17	1	E5	36	9	NA	0
2	I5	1	E5	36	9	NA	0
1	E3	1	C3	36	11	NA	0
2	E15	1	C3	36	11	NA	0
2	E3	1	C3	36	11	NA	0
1	I1	1	E1	36	14	NA	0
2	I1	1	E1	36	14	NA	0
2	I13	1	E1	36	14	NA	0
1	G17	2	D5	37	1	27.465	1622.75
2	H17	2	D5	37	1	27.46	2760.07
2	H5	2	D5	37	1	26.849	3918.14
1	H8	3	D8	37	2	26.172	3823.65
3	G20	3	D8	37	2	25.609	9843.47
3	G8	3	D8	37	2	25.359	11353.5
1	M22	2	G10	37	3	26.429	3223.68
2	N10	2	G10	37	3	26.137	5894.57
2	N22	2	G10	37	3	26.274	5449.05
1	K15	2	F3	38	1	31.47	114.15
2	L15	2	F3	38	1	30.768	414.17
2	L3	2	F3	38	1	30.69	432.99
1	D5	3	B5	38	2	25.218	7193.68
3	C17	3	B5	38	2	24.925	14552.9
3	C5	3	B5	38	2	24.986	14054.5
1	B1	3	A1	38	3	16.587	2192690
1	B20	4	A8	38	3	18.833	494891
1	D1	3	B1	38	3	16.572	2.21466e+06
1	D20	4	B8	38	3	18.891	476327
1	F1	3	C1	38	3	16.193	2.84752e+06
1	F20	4	C8	38	3	20.418	173194
1	D10	3	B10	38	4	24.668	10359.2
3	C10	3	B10	38	4	24.655	16985.7
3	C22	3	B10	38	4	24.62	17321.7
1	G20	2	D8	38	5	32.218	69.53
2	H20	2	D8	38	5	32.445	158.29
2	H8	2	D8	38	5	35.895	21.89
1	K10	1	F10	38	6	34.593	14.41
2	K10	1	F10	38	6	34.615	45.6
2	K22	1	F10	38	6	NA	0
1	C6	1	B6	38	7	NA	0
2	C18	1	B6	38	7	NA	0
2	C6	1	B6	38	7	NA	0
1	K4	1	F4	38	9	NA	0
2	K16	1	F4	38	9	NA	0
2	K4	1	F4	38	9	NA	0
1	G3	1	D3	38	11	NA	0
2	G15	1	D3	38	11	NA	0
2	G3	1	D3	38	11	NA	0
1	G1	1	D1	38	14	NA	0
2	G1	1	D1	38	14	NA	0
2	G13	1	D1	38	14	NA	0
1	E11	1	C11	40	1	29.17	524.4
2	E11	1	C11	40	1	32.589	145.74
2	E23	1	C11	40	1	28.589	1445.07
1	D2	3	B2	40	2	17.246	1.41702e+06
1	F2	3	C2	40	2	17.235	1.42755e+06
1	H2	3	D2	40	2	17.588	1.12981e+06
1	A22	2	A10	40	3	25.761	5020.43
2	B10	2	A10	40	3	25.752	7350.32
2	B22	2	A10	40	3	25.952	6556.31
1	J9	3	E9	40	4	21.52	83413.7
3	I21	3	E9	40	4	21.212	121580
3	I9	3	E9	40	4	21.132	127322
1	F13	4	C1	40	5	31.653	101.15
1	K17	2	F5	40	5	31.463	114.68
1	L17	4	F5	40	5	NA	0
2	L17	2	F5	40	5	31.363	294.37
2	L5	2	F5	40	5	31.291	306.87
1	M10	1	G10	40	6	30.032	296.1
2	M10	1	G10	40	6	29.45	881.73
2	M22	1	G10	40	6	29.655	783.83
1	G7	1	D7	40	7	34.387	16.52
2	G19	1	D7	40	7	33.163	104.86
2	G7	1	D7	40	7	36.56	14.95
1	I4	1	E4	40	9	NA	0
2	I16	1	E4	40	9	NA	0
2	I4	1	E4	40	9	NA	0
1	M3	1	G3	40	11	NA	0
2	M15	1	G3	40	11	NA	0
2	M3	1	G3	40	11	NA	0
1	A1	1	A1	40	14	NA	0
2	A1	1	A1	40	14	NA	0
2	A13	1	A1	40	14	NA	0
1	G14	2	D2	41	1	30.138	276.05
2	H14	2	D2	41	1	28.988	1149.62
2	H2	2	D2	41	1	28.945	1178.15
1	E13	2	C1	42	1	NA	0
2	F1	2	C1	42	1	NA	0
2	F13	2	C1	42	1	NA	0
1	O15	2	H3	43	1	21.652	76459.5
2	P15	2	H3	43	1	21.402	89062.4
2	P3	2	H3	43	1	22.091	59991.6
1	B3	3	A3	43	2	26.27	3583.57
1	D3	3	B3	43	2	26.695	2702.23
1	P2	3	H2	43	2	26.696	2701.31
1	A21	2	A9	43	3	24.584	10951.5
1	D15	4	B3	43	3	27.057	2126.32
1	L18	4	F6	43	3	24.338	12889.6
1	L19	4	F7	43	3	24.385	12490
2	B21	2	A9	43	3	24.618	14089.1
2	B9	2	A9	43	3	24.664	13722.3
1	D11	3	B11	43	4	29.956	311.32
3	C11	3	B11	43	4	30.557	581.3
3	C23	3	B11	43	4	30.426	626.84
1	O19	2	H7	43	5	29.838	336.61
2	P19	2	H7	43	5	29.091	1083.31
2	P7	2	H7	43	5	29.192	1022.24
1	E15	2	C3	44	1	27.986	1149.12
2	F15	2	C3	44	1	27.67	2447.79
2	F3	2	C3	44	1	27.803	2268.31
1	C13	2	B1	45	1	NA	0
2	D1	2	B1	45	1	NA	0
2	D13	2	B1	45	1	NA	0
1	I16	2	E4	46	1	28.69	720.53
2	J16	2	E4	46	1	28.11	1901.67
2	J4	2	E4	46	1	28.015	2007.6
1	D21	4	B9	46	2	24.638	10562.1
1	H15	4	D3	46	2	21.331	94540.1
1	J7	3	E7	46	2	24.761	9739.08
3	I19	3	E7	46	2	24.232	21631
3	I7	3	E7	46	2	24.097	23366.5
1	O21	2	H9	46	3	22.411	46212.2
2	P21	2	H9	46	3	21.705	74886.9
2	P9	2	H9	46	3	21.639	77751.5
1	C16	2	B4	47	1	30.638	198.17
2	D16	2	B4	47	1	29.184	1027.15
2	D4	2	B4	47	1	29.029	1122.86
1	F21	4	C9	47	2	22.864	34244
1	P15	4	H3	47	2	22.656	39303
1	P6	3	H6	47	2	26.708	2680.18
3	O18	3	H6	47	2	26.157	7193.78
3	O6	3	H6	47	2	25.609	9840.12
1	G21	2	D9	47	3	26.067	4098.4
2	H21	2	D9	47	3	26.064	6148.64
2	H9	2	D9	47	3	25.923	6665.17
1	A13	2	A1	48	1	NA	0
2	B1	2	A1	48	1	NA	0
2	B13	2	A1	48	1	NA	0
1	C2	1	B2	48	14	NA	0
2	C14	1	B2	48	14	NA	0
2	C2	1	B2	48	14	NA	0
1	C11	1	B11	49	1	22.783	36112.7
2	C11	1	B11	49	1	30.597	456.87
2	C23	1	B11	49	1	22.61	44570.9
1	D6	3	B6	49	2	26.298	3517.19
3	C18	3	B6	49	2	25.108	13111.2
3	C6	3	B6	49	2	24.041	24120.2
1	H1	3	D1	49	3	26.926	2318.65
1	H20	4	D8	49	3	21.197	103364
1	J1	3	E1	49	3	26.925	2320.44
1	J20	4	E8	49	3	26.589	2899.51
1	L1	3	F1	49	3	27.068	2111.2
1	L20	4	F8	49	3	26.291	3532.98
1	H10	3	D10	49	4	30.056	291.49
1	H18	4	D6	49	4	29.48	426.79
1	H19	4	D7	49	4	29.475	428.32
1	N13	4	G1	49	4	19.908	242763
3	G10	3	D10	49	4	29.734	930.68
3	G22	3	D10	49	4	28.984	1428.96
1	A20	2	A8	49	5	30.858	171.27
2	B20	2	A8	49	5	30.659	440.93
2	B8	2	A8	49	5	30.15	590.42
1	A16	2	A4	50	1	20.652	148245
2	B16	2	A4	50	1	19.851	216800
2	B4	2	A4	50	1	19.708	235307
1	H5	3	D5	50	2	20.807	133795
3	G17	3	D5	50	2	20.587	173834
3	G5	3	D5	50	2	19.665	294486
1	B2	3	A2	50	3	24.123	14864.2
1	J18	4	E6	50	3	27.53	1553.84
1	J19	4	E7	50	3	27.69	1397.91
1	L14	4	F2	50	3	22.794	35866.5
1	N1	3	G1	50	3	24.765	9713.4
1	N20	4	G8	50	3	23.926	16935.9
1	P1	3	H1	50	3	24.416	12236.7
1	P20	4	H8	50	3	23.856	17741
1	F9	3	C9	50	4	29.606	392.63
3	E21	3	C9	50	4	29.189	1270.8
3	E9	3	C9	50	4	29.968	814.37
1	C19	2	B7	50	5	35.084	10.41
2	D19	2	B7	50	5	NA	0
2	D7	2	B7	50	5	NA	0
1	K16	2	F4	51	1	22.674	38821.1
2	L16	2	F4	51	1	23.192	31908.7
2	L4	2	F4	51	1	23.229	31246.1
1	L6	3	F6	51	2	27.183	1956.36
3	K18	3	F6	51	2	28.618	1762.21
3	K6	3	F6	51	2	28.835	1556.45
1	E23	2	C11	51	3	22.566	41705.8
2	F11	2	C11	51	3	22.798	40010.5
2	F23	2	C11	51	3	22.794	40093.9
1	A9	1	A9	52	1	27.462	1626.1
2	A21	1	A9	52	1	27.307	3013.04
2	A9	1	A9	52	1	27.226	3156.77
1	H4	3	D4	52	2	28.895	629.16
1	J4	3	E4	52	2	28.845	650.22
1	L4	3	F4	52	2	29.323	473.81
1	C22	2	B10	52	3	23.515	22240
2	D10	2	B10	52	3	23.546	26048.8
2	D22	2	B10	52	3	23.432	27817.4
1	B11	3	A11	52	4	28.194	1000.81
3	A11	3	A11	52	4	28.459	1929.12
3	A23	3	A11	52	4	27.699	2978.84
1	D17	4	B5	52	5	29.852	333.67
1	E18	2	C6	52	5	26.947	2287.7
1	L13	4	F1	52	5	26.799	2522.7
2	F18	2	C6	52	5	25.998	6384.61
2	F6	2	C6	52	5	25.943	6587.88
1	E10	1	C10	52	6	NA	0
2	E10	1	C10	52	6	NA	0
2	E22	1	C10	52	6	NA	0
1	M7	1	G7	52	7	NA	0
2	M19	1	G7	52	7	NA	0
2	M7	1	G7	52	7	NA	0
1	A5	1	A5	52	9	NA	0
2	A17	1	A5	52	9	NA	0
2	A5	1	A5	52	9	NA	0
1	O3	1	H3	52	11	28.875	637.51
2	O15	1	H3	52	11	28.779	1295.6
2	O3	1	H3	52	11	28.613	1424.71
1	A2	1	A2	52	14	NA	0
2	A14	1	A2	52	14	NA	0
2	A2	1	A2	52	14	NA	0
1	A11	1	A11	53	1	NA	0
2	A11	1	A11	53	1	29.753	741.3
2	A23	1	A11	53	1	NA	0
1	C17	2	B5	54	1	24.445	12005.5
2	D17	2	B5	54	1	24.156	18357.3
2	D5	2	B5	54	1	24.112	18830.9
1	N6	3	G6	54	2	19.997	228832
3	M18	3	G6	54	2	20.215	214960
3	M6	3	G6	54	2	18.998	431279
1	O22	2	H10	54	3	21.57	80729.8
2	P10	2	H10	54	3	NA	0
2	P22	2	H10	54	3	NA	0
1	B14	4	A2	54	4	30.78	180.39
1	B18	4	A6	54	4	25.698	5232.31
1	B19	4	A7	54	4	25.797	4899.82
1	D9	3	B9	54	4	26.925	2320.43
3	C21	3	B9	54	4	27.087	4227.05
3	C9	3	B9	54	4	26.678	5343.1
1	E19	2	C7	54	5	30.628	199.51
2	F19	2	C7	54	5	29.114	1069.25
2	F7	2	C7	54	5	28.772	1300.94
1	C14	2	B2	55	1	NA	0
2	D14	2	B2	55	1	35.131	33.92
2	D2	2	B2	55	1	34.135	60.06
3	C13	4	B10	55	1	NA	0
3	C4	4	B10	55	1	36.024	25.53
MALL 5	D12	4	B10	55	1	33.746	14.4
1	I11	1	E11	56	1	23.376	24390.8
2	I11	1	E11	56	1	26.784	4265.8
2	I23	1	E11	56	1	22.813	39661.9
1	L3	3	F3	56	2	22.411	46210.8
1	N3	3	G3	56	2	22.442	45273.1
1	P3	3	H3	56	2	22.674	38825.8
1	B21	4	A9	56	3	25.983	4334.08
1	C24	2	B12	56	3	25.335	6656.09
1	N14	4	G2	56	3	24.148	14617.2
2	D12	2	B12	56	3	24.833	12452.2
2	D24	2	B12	56	3	24.78	12839.1
1	H9	3	D9	56	4	26.67	2748.01
3	G21	3	D9	56	4	26.358	6415.11
3	G9	3	D9	56	4	26.91	4679.19
1	K19	2	F7	56	5	29.738	359.81
2	L19	2	F7	56	5	30.159	587.09
2	L7	2	F7	56	5	30.119	600.79
1	M11	1	G11	57	1	22.97	31904.2
2	M11	1	G11	57	1	18.692	426580
2	M23	1	G11	57	1	22.763	40810.7
1	B8	3	A8	57	2	24.613	10743.6
3	A20	3	A8	57	2	25.968	8018.3
3	A8	3	A8	57	2	26.336	6497.05
1	A23	2	A11	57	3	24.634	10595.1
2	B11	2	A11	57	3	23.998	20103.4
2	B23	2	A11	57	3	23.875	21570.8
1	A7	1	A7	-	-	NA	0
1	N4	3	G4	-	-	NA	0
1	N8	3	G8	-	-	NA	0
1	O1	1	H1	-	-	NA	0
1	O11	1	H11	-	-	NA	0
1	O16	2	H4	-	-	NA	0
1	O17	2	H5	-	-	NA	0
1	O2	1	H2	-	-	NA	0
1	O20	2	H8	-	-	NA	0
1	O24	2	H12	-	-	NA	0
1	O7	1	H7	-	-	NA	0
1	P12	3	H12	-	-	NA	0
1	P21	4	H9	-	-	NA	0
1	P4	3	H4	-	-	NA	0
1	P8	3	H8	-	-	NA	0
2	A19	1	A7	-	-	NA	0
2	A7	1	A7	-	-	NA	0
2	O1	1	H1	-	-	NA	0
2	O11	1	H11	-	-	14.781	4265795
2	O13	1	H1	-	-	NA	0
2	O14	1	H2	-	-	NA	0
2	O19	1	H7	-	-	NA	0
2	O2	1	H2	-	-	NA	0
2	O23	1	H11	-	-	NA	0
2	O7	1	H7	-	-	NA	0
2	P12	2	H12	-	-	NA	0
2	P16	2	H4	-	-	NA	0
2	P17	2	H5	-	-	NA	0
2	P20	2	H8	-	-	NA	0
2	P24	2	H12	-	-	NA	0
2	P4	2	H4	-	-	NA	0
2	P5	2	H5	-	-	NA	0
2	P8	2	H8	-	-	NA	0
3	M20	3	G8	-	-	NA	0
3	M8	3	G8	-	-	NA	0
3	O12	3	H12	-	-	NA	0
3	O20	3	H8	-	-	NA	0
3	O24	3	H12	-	-	NA	0
3	O8	3	H8	-	-	NA	0
1	P22	4	H10	(+)10^2	+	26.238	3658.9
1	P23	4	H11	(+)10^2	+	26.892	2372.61
1	P24	4	H12	(+)10^2	+	26.758	2593.12
1	N22	4	G10	(+)10^3	+	22.674	38818.8
1	N23	4	G11	(+)10^3	+	23.443	23320.9
1	N24	4	G12	(+)10^3	+	23.103	29224.5
1	L22	4	F10	(+)10^4	+	19.784	263633
1	L23	4	F11	(+)10^4	+	19.975	232325
1	L24	4	F12	(+)10^4	+	20.465	167809
1	J22	4	E10	(+)10^5	+	NA	0
1	J23	4	E11	(+)10^5	+	NA	0
1	J24	4	E12	(+)10^5	+	NA	0
1	H22	4	D10	(+)10^6	+	22.359	47855.8
1	H23	4	D11	(+)10^6	+	21.386	91195
1	H24	4	D12	(+)10^6	+	23.129	28712.1
1	F22	4	C10	(+)10^7	+	17.739	1.02243e+06
1	F23	4	C11	(+)10^7	+	17.476	1.21654e+06
1	F24	4	C12	(+)10^7	+	17.42	1.26269e+06
1	C12	1	B12	(+)10^8	+	15.113	5824578
1	D22	4	B10	(+)10^8	+	17.758	1.00933e+06
1	D23	4	B11	(+)10^8	+	17.425	1.25866e+06
1	D24	4	B12	(+)10^8	+	16.727	1.99933e+06
2	C12	1	B12	(+)10^8	+	31.45	280.12
2	C24	1	B12	(+)10^8	+	31.435	282.42
3	C1	1	B12	(+)10^8		32.607	180.12
3	C2	1	B12	(+)10^8		34.314	67.87
3	C3	1	B12	(+)10^8		32.332	210.75
1	A12	1	A12	(+)10^9	+	12.72	28443864
1	B22	4	A10	(+)10^9	+	12.828	26488618
1	B23	4	A11	(+)10^9	+	12.788	27187064
1	B24	4	A12	(+)10^9	+	12.852	26062326
2	A12	1	A12	(+)10^9	+	30.002	642.47
2	A24	1	A12	(+)10^9	+	29.798	722.19
3	A1	1	A12	(+)10^9		31.241	393.16
3	A2	1	A12	(+)10^9		31.681	305.83
3	A3	1	A12	(+)10^9		31.392	360.63
1	E12	1	C12	+	+	20.492	164928
1	G12	1	D12	+	+	22.905	33311.1
1	I12	1	E12	+	+	27.346	1755.6
1	K12	1	F12	+	+	26.34	3419.16
1	M12	1	G12	+	+	32.801	47.27
1	O12	1	H12	+	+	32.537	56.28
2	E12	1	C12	+	+	34.734	42.6
2	E24	1	C12	+	+	31.768	233.31
2	G12	1	D12	SC	+	30.583	426.58
2	G24	1	D12	SC	+	30.431	426.58
2	I12	1	E12	SC	+	26.818	4265.8
2	I24	1	E12	SC	+	27.006	4265.8
2	K12	1	F12	SC	+	22.6	42657.9
2	K24	1	F12	SC	+	22.437	42657.9
2	M12	1	G12	SC	+	18.615	426580
2	M24	1	G12	SC	+	18.739	426580
2	O12	1	H12	SC	+	14.834	4265795
2	O24	1	H12	SC	+	14.389	4265795
3	E1	1	C12	+		NA	0
3	E2	1	C12	+		NA	0
3	E3	1	C12	+		NA	0
3	G1	1	D12	SC		31.094	426.58
3	G2	1	D12	SC		31.974	426.58
3	G3	1	D12	SC		30.995	426.58
3	I1	1	E12	SC		26.794	4265.8
3	I2	1	E12	SC		27.488	4265.8
3	I3	1	E12	SC		26.82	4265.8
3	K1	1	F12	SC		22.686	42657.9
3	K2	1	F12	SC		22.716	42657.9
3	K3	1	F12	SC		22.59	42657.9
3	M1	1	G12	SC		18.625	426580
3	M2	1	G12	SC		19.091	426580
3	M3	1	G12	SC		18.876	426580
3	O1	1	H12	SC		15.114	4265795
3	O2	1	H12	SC		15.456	4265795
3	O3	1	H12	SC		15.338	4265795
3	O14	MALL 3	B4	10^1		NA	0
3	O15	MALL 3	B4	10^1		NA	0
3	O16	MALL 3	B4	10^1		33.371	116.35
3	M14	MALL 3	B4	10^2		22.375	62525
3	M15	MALL 3	B4	10^2		22.936	45368
3	M16	MALL 3	B4	10^2		31.694	303.6
3	K14	MALL 3	B4	10^3		17.381	1.08678e+06
3	K15	MALL 3	B4	10^3		18.931	447967
3	K16	MALL 3	B4	10^3		28.151	2300.91
3	I14	MALL 3	B4	10^4		22.364	62922.1
3	I15	MALL 3	B4	10^4		22.965	44632
3	I16	MALL 3	B4	10^4		23.781	27988
3	G14	MALL 3	B4	10^5		22.179	69943.1
3	G15	MALL 3	B4	10^5		23.896	26204.3
3	G16	MALL 3	B4	10^5		NA	0
3	E14	MALL 3	B4	10^6		28.959	1449.83
3	E15	MALL 3	B4	10^6		31.947	262.62
3	E16	MALL 3	B4	10^6		18.391	610178
3	C14	MALL 3	B4	10^7		21.998	77560.6
3	C15	MALL 3	B4	10^7		22.838	47992.8
3	C16	MALL 3	B4	10^7		15.494	3.19643e+06
3	A14	MALL 3	B4	10^8		NA	0
3	A15	MALL 3	B4	10^8		NA	0
3	A16	MALL 3	B4	10^8		13.196	11897134
3	O13	4	H10	neg		NA	0
3	O4	4	H10	neg		NA	0
MALL 5	P12	4	H10	neg		NA	0
1	B16	4	A4	SC	+	13.067	42657952
1	D16	4	B4	SC	+	15.518	4265795
1	F16	4	C4	SC	+	19.087	426580
1	H16	4	D4	SC	+	21.968	42657.9
1	J16	4	E4	SC	+	25.44	4265.8
1	L16	4	F4	SC	+	28.806	426.58
1	N16	4	G4	SC	+	31.788	42.66
1	P16	4	H4	SC	+	38.479	4.27

## Sheet: TEALbursa.ileum
plate_384	well_384	bird	Tissue	ct	quant
I1	1E01	1	Bursa	18.3904	974112
I13	2E01	1	Bursa	18.6746	828251
J1	3E01	1	Bursa	19.0084	684576
C1	1B01	1	Ileum	21.3286	182055
C13	2B01	1	Ileum	21.8653	134013
D1	3B01	1	Ileum	21.3901	175777
I2	1E02	3	Bursa	24.4445	30742.4
I14	2E02	3	Bursa	24.7304	26112.8
J2	3E02	3	Bursa	24.7197	26273
C2	1B02	3	Ileum	15.3786	5.4361e+06
C14	2B02	3	Ileum	15.6048	4777592
D2	3B02	3	Ileum	15.5051	5.05743e+06
G1	1D01	4	Bursa	12.2644	32160922
G13	2D01	4	Bursa	12.3692	30292858
H1	3D01	4	Bursa	12.3657	30354200
A1	1A01	4	Ileum	14.5507	8720339
A13	2A01	4	Ileum	14.7968	7.57713e+06
B1	3A01	4	Ileum	14.6503	8238332
I3	1E03	5	Bursa	22.7862	79221.3
I15	2E03	5	Bursa	22.8683	75595.1
J3	3E03	5	Bursa	22.8067	78301.4
C3	1B03	5	Ileum	11.8815	40017508
C15	2B03	5	Ileum	11.9885	37646560
D3	3B03	5	Ileum	11.8613	40481632
K1	1F01	6	Bursa	24.5758	28522.1
K13	2F01	6	Bursa	24.5721	28583.5
L1	3F01	6	Bursa	24.6509	27325.1
E1	1C01	6	Ileum	18.0151	1.20688e+06
E13	2C01	6	Ileum	18.2032	1.08403e+06
F1	3C01	6	Ileum	18.9915	691214
M10	1G10	7	bursa	NA	0
M22	2G10	7	bursa	NA	0
N10	3G10	7	bursa	NA	0
M7	1G07	7	ileum	NA	0
M19	2G07	7	ileum	NA	0
N7	3G07	7	ileum	NA	0
K2	1F02	8	Bursa	27.134	6621.73
K14	2F02	8	Bursa	27.5664	5173.59
L2	3F02	8	Bursa	27.6422	4954.56
E2	1C02	8	Ileum	NA	0
E14	2C02	8	Ileum	NA	0
F2	3C02	8	Ileum	NA	0
G2	1D02	9	Bursa	17.6439	1.4917e+06
G14	2D02	9	Bursa	18.1249	1.13356e+06
H2	3D02	9	Bursa	17.8326	1.33936e+06
A2	1A02	9	Ileum	21.5005	165044
A14	2A02	9	Ileum	21.5865	157134
B2	3A02	9	Ileum	21.6821	148785
M11	1G11	10	bursa	NA	0
M23	2G11	10	bursa	NA	0
N11	3G11	10	bursa	NA	0
M8	1G08	10	ileum	NA	0
M20	2G08	10	ileum	NA	0
N8	3G08	10	ileum	NA	0
K3	1F03	12	Bursa	25.0185	22153.3
K15	2F03	12	Bursa	NA	0
L3	3F03	12	Bursa	25.4198	17618.3
E3	1C03	12	Ileum	NA	0
E15	2C03	12	Ileum	NA	0
F3	3C03	12	Ileum	NA	0
I4	1E04	14	Bursa	18.4683	931789
I16	2E04	14	Bursa	18.702	815401
J4	3E04	14	Bursa	18.7704	784196
C4	1B04	14	Ileum	14.8943	7.16713e+06
C16	2B04	14	Ileum	14.8726	7.25632e+06
D4	3B04	14	Ileum	14.8773	7237178
G3	1D03	15	Bursa	22.8489	76439.5
G15	2D03	15	Bursa	23.0136	69579.2
H3	3D03	15	Bursa	22.8406	76800.7
A3	1A03	15	Ileum	12.135	34625572
A15	2A03	15	Ileum	11.9986	37429068
B3	3A03	15	Ileum	12.1828	33694924
G4	1D04	16	Bursa	20.2072	345308
G16	2D04	16	Bursa	20.5588	282518
H4	3D04	16	Bursa	20.3062	326346
A4	1A04	16	Ileum	11.8345	41106888
A16	2A04	16	Ileum	11.7864	42250668
B4	3A04	16	Ileum	11.6752	45018304
I5	1E05	17	Bursa	19.7466	449151
I17	2E05	17	Bursa	19.9318	404097
J5	3E05	17	Bursa	19.8942	412860
C5	1B05	17	Ileum	13.8144	13275539
C17	2B05	17	Ileum	13.9054	12603897
D5	3B05	17	Ileum	13.6017	14989760
M4	1G04	19	bursa	NA	0
M16	2G04	19	bursa	NA	0
N4	3G04	19	bursa	NA	0
M1	1G01	19	ileum	29.5786	1640.35
M13	2G01	19	ileum	29.1234	2127.1
N1	3G01	19	ileum	29.4202	1795.6
G5	1D05	20	Bursa	11.1244	61651076
G17	2D05	20	Bursa	11.1556	60563132
H5	3D05	20	Bursa	11.1359	61249308
A5	1A05	20	Ileum	17.6658	1.47322e+06
A17	2A05	20	Ileum	17.6117	1.51943e+06
B5	3A05	20	Ileum	17.9518	1.25128e+06
K4	1F04	21	Bursa	28.2782	3446.1
K16	2F04	21	Bursa	29.3554	1863.26
L4	3F04	21	Bursa	28.8491	2487.64
E4	1C04	21	Ileum	27.1273	6647.45
E16	2C04	21	Ileum	27.5403	5251.3
F4	3C04	21	Ileum	27.5066	5353.28
G6	1D06	23	Bursa	23.5247	51971.2
G18	2D06	23	Bursa	23.6609	48085
H6	3D06	23	Bursa	23.596	49899.1
A6	1A06	23	Ileum	10.0744	112265592
A18	2A06	23	Ileum	10.1878	105231776
B6	3A06	23	Ileum	10.2757	100080296
I6	1E06	25	Bursa	21.9844	125206
I18	2E06	25	Bursa	22.1754	112272
J6	3E06	25	Bursa	22.1614	113175
C6	1B06	25	Ileum	18.3053	1.02263e+06
C18	2B06	25	Ileum	18.466	932986
D6	3B06	25	Ileum	18.4413	946267
G7	1D07	27	Bursa	15.9499	3923280
G19	2D07	27	Bursa	16.1994	3.40246e+06
H7	3D07	27	Bursa	15.8034	4265534
A7	1A07	27	Ileum	16.3034	3.20643e+06
A19	2A07	27	Ileum	16.4849	2890812
B7	3A07	27	Ileum	16.4745	2.90796e+06
G8	1D08	28	Bursa	15.7263	4457512
G20	2D08	28	Bursa	16.1333	3.53332e+06
H8	3D08	28	Bursa	15.9093	4.01525e+06
A8	1A08	28	Ileum	11.1605	60394592
A20	2A08	28	Ileum	11.1977	59126400
B8	3A08	28	Ileum	11.2305	58029564
K5	1F05	30	Bursa	27.0295	7029.05
K17	2F05	30	Bursa	26.9308	7436.39
L5	3F05	30	Bursa	26.9388	7402.54
E5	1C05	30	Ileum	25.715	14885.9
E17	2C05	30	Ileum	25.9569	12965.8
F5	3C05	30	Ileum	25.754	14558.1
K6	1F06	31	Bursa	25.6062	15839.5
K18	2F06	31	Bursa	25.997	12672.5
L6	3F06	31	Bursa	25.8656	13659.7
E6	1C06	31	Ileum	NA	0
E18	2C06	31	Ileum	NA	0
F6	3C06	31	Ileum	NA	0
G9	1D09	32	Bursa	15.6403	4681603
G21	2D09	32	Bursa	15.8817	4079052
H9	3D09	32	Bursa	15.6284	4.71356e+06
A9	1A09	32	Ileum	15.5383	4.96237e+06
A21	2A09	32	Ileum	15.5501	4929100
B9	3A09	32	Ileum	15.5856	4.83025e+06
I7	1E07	33	Bursa	22.0894	117922
I19	2E07	33	Bursa	22.3573	101198
J7	3E07	33	Bursa	22.2774	105920
C7	1B07	33	Ileum	25.5552	16307.5
C19	2B07	33	Ileum	25.6162	15749
D7	3B07	33	Ileum	25.5269	16572.8
K7	1F07	34	Bursa	27.202	6369.89
K19	2F07	34	Bursa	28.4127	3191.47
L7	3F07	34	Bursa	27.7875	4560.19
E7	1C07	34	Ileum	26.7036	8466.04
E19	2C07	34	Ileum	27.01	7107.71
F7	3C07	34	Ileum	26.8099	7967.56
I8	1E08	37	Bursa	20.4207	305686
I20	2E08	37	Bursa	20.8853	234486
J8	3E08	37	Bursa	20.5103	290459
C8	1B08	37	Ileum	19.8058	434236
C20	2B08	37	Ileum	20.3012	327283
D8	3B08	37	Ileum	19.8765	417061
G10	1D10	41	Bursa	29.7697	1470.83
G22	2D10	41	Bursa	NA	0
H10	3D10	41	Bursa	31.8865	439.328
A10	1A10	41	Ileum	24.4451	30732.6
A22	2A10	41	Ileum	24.312	33159
B10	3A10	41	Ileum	24.4627	30424.3
M5	1G05	42	bursa	NA	0
M17	2G05	42	bursa	NA	0
N5	3G05	42	bursa	NA	0
M2	1G02	42	ileum	26.4251	9925.2
M14	2G02	42	ileum	26.3792	10188.5
N2	3G02	42	ileum	26.5572	9203.89
K8	1F08	43	Bursa	24.3944	31633.8
K20	2F08	43	Bursa	24.5799	28455.6
L8	3F08	43	Bursa	24.5044	29709.6
E8	1C08	43	Ileum	26.3835	10163.3
E20	2C08	43	Ileum	27.0412	6982.28
F8	3C08	43	Ileum	26.6218	8870.86
I9	1E09	46	Bursa	21.4262	172195
I21	2E09	46	Bursa	21.818	137684
J9	3E09	46	Bursa	21.7217	145460
C9	1B09	46	Ileum	21.2053	195328
C21	2B09	46	Ileum	21.4271	172108
D9	3B09	46	Ileum	21.2782	187372
I10	1E10	47	Bursa	26.8756	7674.17
I22	2E10	47	Bursa	27.7381	4690.57
J10	3E10	47	Bursa	27.1776	6459.07
C10	1B10	47	Ileum	17.9341	1264013
C22	2B10	47	Ileum	18.0063	1.21296e+06
D10	3B10	47	Ileum	17.3947	1.71971e+06
G11	1D11	49	Bursa	24.4488	30666.4
G23	2D11	49	Bursa	24.5696	28624.5
H11	3D11	49	Bursa	24.6557	27251.2
K9	1F09	49	Bursa	26.2255	11122.7
K21	2F09	49	Bursa	26.6466	8746.33
L9	3F09	49	Bursa	26.5347	9323.15
A11	1A11	49	Ileum	20.252	336592
A23	2A11	49	Ileum	20.3653	315507
B11	3A11	49	Ileum	20.2707	333017
E9	1C09	49	Ileum	25.9841	12765.9
E21	2C09	49	Ileum	26.3314	10470
F9	3C09	49	Ileum	26.2387	11039.3
K10	1F10	50	Bursa	24.6238	27751.3
K22	2F10	50	Bursa	24.9833	22603.5
L10	3F10	50	Bursa	24.7458	25884.6
E10	1C10	50	Ileum	23.2834	59648.5
E22	2C10	50	Ileum	23.5345	51683.3
F10	3C10	50	Ileum	23.2976	59167.1
I11	1E11	51	Bursa	21.6129	154781
I23	2E11	51	Bursa	21.88	132894
J11	3E11	51	Bursa	21.8504	135156
C11	1B11	51	Ileum	19.5143	512841
C23	2B11	51	Ileum	19.5088	514477
D11	3B11	51	Ileum	19.4862	521158
K11	1F11	54	Bursa	20.2006	346626
K23	2F11	54	Bursa	20.505	291335
L11	3F11	54	Bursa	20.54	285574
E11	1C11	54	Ileum	20.2112	344527
E23	2C11	54	Ileum	20.4989	292346
F11	3C11	54	Ileum	20.5142	289799
G12	1D12	55	Bursa	24.9603	22902.1
G24	2D12	55	Bursa	25.0369	21922.3
H12	3D12	55	Bursa	25.0136	22215.4
A12	1A12	55	Ileum	23.6658	47951.2
A24	2A12	55	Ileum	23.5491	51253.1
B12	3A12	55	Ileum	23.6039	49673.6
K12	1F12	56	Bursa	28.1868	3630.71
K24	2F12	56	Bursa	28.547	2955.9
L12	3F12	56	Bursa	28.5014	3033.74
E12	1C12	56	Ileum	25.5071	16761.1
E24	2C12	56	Ileum	25.6687	15284.3
F12	3C12	56	Ileum	25.7235	14814
I12	1E12	57	Bursa	22.4084	98292.8
I24	2E12	57	Bursa	22.9391	72602.4
J12	3E12	57	Bursa	22.6075	87731.6
C12	1B12	57	Ileum	25.8066	14127.4
C24	2B12	57	Ileum	24.2646	34067.1
D12	3B12	57	Ileum	23.5878	50134.4
