# Supplementary material for: The association between SAα2,3Gal occurrence frequency and avian influenza viral load in mallards (Anas platyrhynchos) and blue-winged teals (Spatula discors)
Source: BMC Vet Res. 2020 Nov 10;16:430. doi: 10.1186/s12917-020-02642-7 (PMC7653716; doi:10.1186/s12917-020-02642-7)
Supplement: Supplementary file 14 — Additional file 14. Lectin score raw data for mallards. [file 12917_2020_2642_MOESM14_ESM.xlsx]

## Sheet: Average
Group	I-1	I-1	I-1	I-1	C-1	I-1	I-1	C-1	C-1	C-1	I-1	I-1	I-1	C-1	I-1	I-1	I-1	I-1	I-1	I-1	I-2	I-2	I-2	I-2	I-2	I-2	I-2	I-2	I-2	I-2	I-5	I-5	I-5	I-5	I-5	I-5	I-5	I-5	I-5	I-5	I-5	I-5	I-5	I-5	I-5	I-15	I-15	I-15	I-15
Bird ID	28	64	73	56	72	66	54	13	67	1	2	6	69	46	14	49	32	62	47	70	58	78	52	43	71	20	16	38	31	7	53	35	63	15	26	19	22	42	23	75	48	74	59	68	55	27	61	12	45
Cassette # → AOI↓	F-001	F-002	F-003	F-004	F005	F-006	F-007	F-008	F-009	F-010	F-011	F-012	F-013	F-014	F-015	F-016	F-017	F-018	F-019	F-020	F-021	F-022	F-023	F-024	F-025	F-026	F-027	F-028	F-029	F-030	F-031	F-032	F-033	F-034	F-035	F-036	F-037	F-038	F-039	F-040	F-041	F-042	F-043	F-044	F-045	F-046	F-047	F-048	F-049
Proximal -Villi	3.125	3.5	3.5	44	5	3.125	4.5	0.5	2	5	5	3.125	0.833333	#DIV/0!	2.5	7.5	3	7.5	6.5	17	53	2.85714	23	1	80	18	2.5	0.5	5	3	1	0	4	1.5	4	0	26	5	1.5	3	5	10.5	2	20	3.5	0	5	2	1
Proximal - Crypts	1.5	0.5	0	41	4.5	0	3.5	4	1.5	11	5	1.5	0	#DIV/0!	0.5	2.5	1	11	3	20	50	1.5	23	0	75.5	24.8	1	0.5	0.5	35	1.5	0	20	3	0	0	80	3	1	3	4.5	1	0	35	2	0	5	0.5	1
Proximal - BB	3.125	0	1.5	44	1	1.25	1.11111	0	0	0	0	0.625	0	#DIV/0!	0	1.5	1.5	2.5	2.5	15.5	50	0.714286	5	0	80	17.7	0	0	4.16667	0	0	0	4	0	0	0	26	3.75	0	1	4	2.5	1.5	5	0	0	2.5	0.5	0
Proximal - CC	1.875	3.5	3	24.5	5	3.125	5	0.5	3	5	5	3.125	0.833333	#DIV/0!	2.5	7.5	3	7.5	6	17	53	2.85714	23	1	80	18	2.5	0.5	5	3	1	0	4	1.5	4	0	26	5	1.5	3	5	10.5	2	20	3.5	0	5	2	1
Ileum - Villi	7.22222	5	5	80	3.5	5	5	#DIV/0!	#DIV/0!	#DIV/0!	#DIV/0!	11	#DIV/0!	42.5	#DIV/0!	#DIV/0!	0	4	20	#DIV/0!	53	35	17	71	80	35	5.55556	46.25	45.5	35	5	#DIV/0!	80	4	1.5	0	8	28.3333	53	#DIV/0!	#DIV/0!	5	29	4.5	#DIV/0!	#DIV/0!	25	44	5
Ileum -Crypts	3.5	4.5	1	80	1.5	6.5	5	#DIV/0!	#DIV/0!	1	35	0	#DIV/0!	1.5	0	0.625	0	1.5	39.5	0	32	57.5	20	2	75.5	4.4	0	3	66.5	53	2.77778	#DIV/0!	80	5	0.5	0	23	2.22222	4	20	#DIV/0!	3	35	5	2.85714	#DIV/0!	2.22222	5	1.11111
Ileum - BB	0	2.5	5	80	3	4	2.5	#DIV/0!	#DIV/0!	#DIV/0!	#DIV/0!	5	#DIV/0!	42.5	#DIV/0!	#DIV/0!	0	4	14	#DIV/0!	53	35	11	71	80	35	5.55556	46.25	45.5	2.5	5	#DIV/0!	80	3.5	0	0	8	28.3333	45.5	#DIV/0!	#DIV/0!	3.5	29	4	#DIV/0!	#DIV/0!	25	44	5
Ileum - CC	7.22222	5	3.5	80	3.5	5	5	#DIV/0!	#DIV/0!	#DIV/0!	#DIV/0!	11	#DIV/0!	8.125	#DIV/0!	#DIV/0!	0	3.5	20	#DIV/0!	50	35	17	9	42.5	14.6	0	11.25	45.5	35	5	#DIV/0!	80	3.5	1.5	0	7.5	18.3333	20	#DIV/0!	#DIV/0!	5	5	5	#DIV/0!	#DIV/0!	18.3333	26	2.77778
Cecum -Villi	1.25	80	0	80	5	#DIV/0!	#DIV/0!	#DIV/0!	#DIV/0!	#DIV/0!	3.75	0.625	0	0	#DIV/0!	0.555556	0	0	68.75	59.375	46.25	75.5	80	53	80	0.8	21.6667	2.5	80	4	5	0	80	3.75	5	0.5	5	4	3	80	80	35	0.555556	4.44444	65	#DIV/0!	5	#DIV/0!	35
Cecum -Crypts	2.77778	31.25	0	71	0.833333	80	0	#DIV/0!	#DIV/0!	0.625	3	0	0.714286	0	0	0	0.714286	0	65	19.5	7.5	26	39.5	7	71	7.7	0	5	80	25	4.5	0	80	1	0	0	17	2	3.5	37.5	80	23	0	2.5	35	#DIV/0!	14	75.5	0.833333
Cecum - BB	1.25	80	0	80	4.16667	#DIV/0!	#DIV/0!	#DIV/0!	#DIV/0!	#DIV/0!	3.75	0.625	0	0	#DIV/0!	0.555556	0	0	68.75	59.375	46.25	75.5	80	53	80	0.8	21.6667	0	80	4	1.66667	0	80	3.75	0	0	5	3	3	80	80	35	0.555556	4.44444	53.3333	#DIV/0!	1.42857	#DIV/0!	35
Cecum - CC	1.25	35	0	80	4.16667	#DIV/0!	#DIV/0!	#DIV/0!	#DIV/0!	#DIV/0!	3.75	0	0	0	#DIV/0!	0.555556	0	0	68.75	59.375	38.75	75.5	48.5	16	80	0.7	11.6667	2.5	80	4	5	0	80	3.75	5	0.5	5	4	3	80	80	35	0	4.44444	50	#DIV/0!	5	#DIV/0!	35
Colon - Villi	32	11	0	80	35	35	1.42857	48.5	80	48.5	#DIV/0!	3.5	#DIV/0!	71	0.5	2.5	35	0	80	2.85714	35	2.5	62	44	39.5	71	11	1.5	48.5	5	63.125	26	66.5	8	4	2	32	13.5	39.5	62	80	20	4	5	27.5	29	5	36.5	3
Colon - Crypts	11	35	0	80	2	35	2.5	35	17	1.5	32	0.5	#DIV/0!	19.5	0	4	1.5	1.5	35	1.5	5	11	32	0	17	1	0.5	7.5	80	39.5	4	2	80	4.5	1	0.5	8	0.5	4.5	23	7.5	5	0.5	5	4.5	4.5	5	7	1
Colon - BB	32	11	0	80	35	35	0.714286	45.5	80	48.5	#DIV/0!	3.5	#DIV/0!	71	0.5	1	35	0	80	3.57143	35	1	33.5	44	39.5	71	11	1.5	48.5	3.5	63.125	23	66.5	8	6	0	32	10.5	39.5	62	80	20	4	1	27.5	29	4	36.5	2.5
Colon - CC	14	8	0	80	17	35	1.42857	29	32	20	#DIV/0!	3	#DIV/0!	26	0	2.5	35	0	17.8571	2.85714	35	2.5	62	41	39.5	32.7	1.5	0	41	5	5	20	66.5	4.5	4	2	26	10	23	57.5	35	20	4	5	12.5	10	5	5	3
Total	8.90152	13.0455	1.57343	69.0312	8.64583	19.879	2.95238	20.375	26.9375	14.3878	11.2025	2.40602	0.365854	23.114	0.585106	2.48	10.0435	3.04965	30.4264	20.8261	40.6522	28.0385	36.0312	22.6667	62.5954	22.075	5.81169	7.80303	46.6154	15.5983	10.7143	7.2449	51.9231	3.7013	2.25694	0.357143	23.1387	9.7561	15.3438	40.1515	45.0833	14.625	6.02113	8.21656	15.5	9.7973	8.29932	21.8846	3.63281
[truncated: 21 more columns]

## Sheet: Template
Field of View → AOI↓ F	1	2	3	4	5	6	7	8	9	10	Average
Proximal -Villi											#DIV/0!
Proximal - Crypts											#DIV/0!
Proximal - BB											#DIV/0!
Proximal - CC											#DIV/0!
Ileum - Villi											#DIV/0!
Ileum -Crypts											#DIV/0!
Ileum - BB											#DIV/0!
Ileum - CC											#DIV/0!
Cecum -Villi											#DIV/0!
Cecum -Crypts											#DIV/0!
Cecum - BB											#DIV/0!
Cecum - CC											#DIV/0!
Colon - Villi											#DIV/0!
Colon - Crypts											#DIV/0!
Colon - BB											#DIV/0!
Colon - CC											#DIV/0!
										total	#DIV/0!

## Sheet: Slide01
Field of View → AOI↓ F	1	2	3	4	5	6	7	8	9	10	Average
Proximal -Villi	5	0	5	5	5	0	0	5			3.125	First 6 jej,	duod next 2
Proximal - Crypts	5	5	5	0	0	0	0	0	0	0	1.5
Proximal - BB	5	0	5	5	5	0	0	5			3.125
Proximal - CC	5	0	0	5	5	0	0	0			1.875
Ileum - Villi	0	0	5	5	5	5	5	5	35		7.22222	only 9 fields
Ileum -Crypts	5	5	0	5	0	5	5	5	5	0	3.5
Ileum - BB	0	0	0	0	0	0	0	0	0		0
Ileum - CC	0	0	5	5	5	5	5	5	35		7.22222
Cecum -Villi	0	0	0	5							1.25	only 4 fields
Cecum -Crypts	0	0	5	5	5	0	0	5	5		2.77778	only 9 fields
Cecum - BB	0	0	0	5							1.25
Cecum - CC	0	0	0	5							1.25
Colon - Villi	35	35	35	35	35	35	35	5	35	35	32
Colon - Crypts	5	5	5	5	5	5	35	5	5	35	11
Colon - BB	35	35	35	35	35	35	35	5	35	35	32
Colon - CC	35	5	35	5	5	5	5	5	5	35	14
										total	8.90152

## Sheet: Slide02
Field of View → AOI↓ F02	1	2	3	4	5	6	7	8	9	10	Average
Proximal -Villi	0	5	5	5	5	0	5	5	5	0	3.5	Duodenum, Jejunum looked similar
Proximal - Crypts	0	0	0	0	0	0	0	5	0	0	0.5
Proximal - BB	0	0	0	0	0	0	0	0	0	0	0
Proximal - CC	0	5	5	5	5	0	5	5	5	0	3.5	1.33333
Ileum - Villi	5	5									5
Ileum -Crypts	5	5	5	0	5	5	5	5	5	5	4.5
Ileum - BB	5	0									2.5	only 2 fields of view with good brush border to analyze
Ileum - CC	5	5									5	4.25
Cecum -Villi	80	80									80
Cecum -Crypts	35	5	35	35	35	35	35	35			31.25
Cecum - BB	80	80									80	only 2 fields of view with good brush border to analyze
Cecum - CC	35	35									35	56.5625
Colon - Villi	5	5	5	5	5	35	5	5	5	35	11
Colon - Crypts	35	35	35	35	35	35	35	35	35	35	35
Colon - BB	5	5	5	5	5	35	5	5	5	35	11
Colon - CC	5	5	5	5	5	5	5	5	5	35	8	18
										total	13.0455

## Sheet: Slide03
Field of View → AOI↓ F03	1	2	3	4	5	6	7	8	9	10	Average
Proximal -Villi	5	5	5	5	5	0	0	5	0	5	3.5
Proximal - Crypts	0	0	0	0	0	0	0	0	0	0	0
Proximal - BB	0	0	0	5	0	0	0	5	0	5	1.5
Proximal - CC	5	5	5	5	5	0	0	0	0	5	3
Ileum - Villi	5	5	5	5	5	5	5	5	5	5	5
Ileum -Crypts	0	0	0	0	0	0	0	5	5	0	1
Ileum - BB	5	5	5	5	5	5	5	5	5	5	5
Ileum - CC	0	5	5	5	5	5	5	5	0	0	3.5
Cecum -Villi	0	0	0	0	0						0	only 5 fields
Cecum -Crypts	0	0	0	0	0	0	0	0			0	only 8 fields
Cecum - BB	0	0	0	0	0						0
Cecum - CC	0	0	0	0	0						0
Colon - Villi	0	0	0	0	0	0	0	0	0	0	0
Colon - Crypts	0	0	0	0	0	0	0	0	0	0	0
Colon - BB	0	0	0	0	0	0	0	0	0	0	0
Colon - CC	0	0	0	0	0	0	0	0	0	0	0
										total	1.57343

## Sheet: Slide04
Field of View → AOI↓ F04	1	2	3	4	5	6	7	8	9	10	Average
Proximal -Villi	35	35	35	80	35	35	35	80	35	35	44	5 from each of 2 proximal
Proximal - Crypts	5	5	35	5	5	35	80	80	80	80	41
Proximal - BB	35	35	35	80	35	35	35	80	35	35	44
Proximal - CC	5	5	5	5	5	35	35	80	35	35	24.5
Ileum - Villi	80	80	80	80	80	80	80	80	80	80	80
Ileum -Crypts	80	80	80	80	80	80	80	80	80	80	80
Ileum - BB	80	80	80	80	80	80	80	80	80	80	80
Ileum - CC	80	80	80	80	80	80	80	80	80	80	80
Cecum -Villi	80	80	80	80	80	80	80	80	80	80	80
Cecum -Crypts	80	80	35	80	80	80	80	80	80	35	71
Cecum - BB	80	80	80	80	80	80	80	80	80	80	80
Cecum - CC	80	80	80	80	80	80	80	80	80	80	80
Colon - Villi	80	80	80	80	80	80	80	80	80	80	80
Colon - Crypts	80	80	80	80	80	80	80	80	80	80	80
Colon - BB	80	80	80	80	80	80	80	80	80	80	80
Colon - CC	80	80	80	80	80	80	80	80	80	80	80
										total	69.0312

## Sheet: Slide05
Field of View → AOI↓ F05	1	2	3	4	5	6	7	8	9	10	Average
Proximal -Villi	5	5	5	5	5	5	5	5	5	5	5	2 sections of SI
Proximal - Crypts	5	5	5	5	5	5	0	5	5	5	4.5
Proximal - BB	0	0	0	0	0	0	0	5	5	0	1
Proximal - CC	5	5	5	5	5	5	5	5	5	5	5
Ileum - Villi	5	5	5	5	5	5	0	5	0	0	3.5
Ileum -Crypts	5	0	5	5	0	0	0	0	0	0	1.5
Ileum - BB	5	5	5	5	0	5	0	5	0	0	3
Ileum - CC	5	5	5	5	5	5	0	5	0	0	3.5
Cecum -Villi	5	5	5	5	5	5					5	only 6 fields
Cecum -Crypts	0	0	0	0	5	0					0.833333	only 6 fields
Cecum - BB	5	5	5	5	5	0					4.16667
Cecum - CC	0	5	5	5	5	5					4.16667
Colon - Villi	35	35	35	35	35	35	35	35	35	35	35
Colon - Crypts	5	0	0	5	0	0	0	0	5	5	2
Colon - BB	35	35	35	35	35	35	35	35	35	35	35
Colon - CC	35	5	5	5	5	35	5	5	35	35	17
										total	8.64583

## Sheet: Slide06
Field of View → AOI↓ F06	1	2	3	4	5	6	7	8	9	10	Average
Proximal -Villi	5	5	5	0	5	0	0	5			3.125	first 5 jej, next 3
Proximal - Crypts	0	0	0	0	0	0	0	0	0	0	0
Proximal - BB	0	0	5	0	0	0	0	5			1.25
Proximal - CC	5	5	5	0	5	0	0	5			3.125
Ileum - Villi	5	5	5	5	5	5	5	5	5	5	5
Ileum -Crypts	0	5	5	5	0	35	5	5	5	0	6.5
Ileum - BB	0	0	5	5	5	5	5	5	5	5	4
Ileum - CC	5	5	5	5	5	5	5	5	5	5	5
Cecum -Villi											#DIV/0!	no villi to analyze
Cecum -Crypts	80	80	80	80	80	80	80	80	80	80	80
Cecum - BB											#DIV/0!
Cecum - CC											#DIV/0!
Colon - Villi	35	35	35	35	35	35	35	35	35	35	35
Colon - Crypts	35	35	35	35	35	35	35	35	35	35	35
Colon - BB	35	35	35	35	35	35	35	35	35	35	35
Colon - CC	35	35	35	35	35	35	35	35	35	35	35
										total	19.879

## Sheet: Slide07
Field of View → AOI↓ F07	1	2	3	4	5	6	7	8	9	10	Average
Proximal -Villi	5	5	5	5	5	0	5	5	5	5	4.5	SI, one section
Proximal - Crypts	0	5	5	0	5	5	5	5	5	0	3.5
Proximal - BB	5	0	0	0	0		5	0	0	0	1.11111
Proximal - CC	5	5	5	5	5		5	5	5	5	5
Ileum - Villi	5	5	5	5	5	5					5	only 6 fields
Ileum -Crypts	5	5	5	5	5	5	5	5	5	5	5
Ileum - BB	0	0	5	5	5	0					2.5
Ileum - CC	5	5	5	5	5	5					5
Cecum -Villi											#DIV/0!	no villi to analyze
Cecum -Crypts	0	0	0	0	0	0	0	0			0	only 8 fields
Cecum - BB											#DIV/0!
Cecum - CC											#DIV/0!
Colon - Villi	5	0	0	0	5	0	0				1.42857	only 7 fields
Colon - Crypts	5	5	5	0	5	0	0	5	0	0	2.5
Colon - BB	5	0	0	0	0	0	0				0.714286
Colon - CC	5	0	0	0	5	0	0				1.42857
										total	2.95238

## Sheet: Slide08
Field of View → AOI↓ F08	1	2	3	4	5	6	7	8	9	10	Average
Proximal -Villi	0	0	0	5	0	0	0	0	0	0	0.5	2 sections SI
Proximal - Crypts	5	0	5	5	0	5	5	5	5	5	4
Proximal - BB	0	0	0	0	0	0	0	0	0	0	0
Proximal - CC	0	0	0	5	0	0	0	0	0	0	0.5
Ileum - Villi											#DIV/0!	can't identify
Ileum -Crypts											#DIV/0!
Ileum - BB											#DIV/0!
Ileum - CC											#DIV/0!
Cecum -Villi											#DIV/0!	can't identify
Cecum -Crypts											#DIV/0!
Cecum - BB											#DIV/0!
Cecum - CC											#DIV/0!
Colon - Villi	35	80	35	35	80	35	35	80	35	35	48.5
Colon - Crypts	35	35	35	35	35	35	35	35	35	35	35
Colon - BB	35	80	35	35	80	35	35	80	35	5	45.5
Colon - CC	35	35	5	5	35	35	35	35	35	35	29
										total	20.375

[truncated: 62 more sheets: Slide09, Slide10, Slide11, Slide12, Slide13, Slide14, Slide15, Slide16, Slide17, Slide18, Slide19, Slide20, Slide21, Slide22, Slide23, Slide24, Slide25, Slide26, Slide27, Slide28 …]
