# Supplementary material for: The association between SAα2,3Gal occurrence frequency and avian influenza viral load in mallards (Anas platyrhynchos) and blue-winged teals (Spatula discors)
Source: BMC Vet Res. 2020 Nov 10;16:430. doi: 10.1186/s12917-020-02642-7 (PMC7653716; doi:10.1186/s12917-020-02642-7)
Supplement: Supplementary file 15 — Additional file 15. Lectin score raw data for blue-winged teals. [file 12917_2020_2642_MOESM15_ESM.xlsx]

## Sheet: Avg
Bird ID	1	2	3	4	5	6	7	8	9	10	11	12	14	15	16	17	18	19	20	21	22	23	24	25	27	28	29	30	31	32	33	34	35	36	37	38	40	41	42	43	44	45	46	47	48	49	50	51	52
Slide # → AOI↓	1	2	3	4	5	6	7	8	9	10	11	12	13	14	15	16	17	18	19	20	21	22	23	24	25	26	27	28	29	30	31	32	33	34	35	36	37	38	39	40	41	42	43	44	45	46	47	48	49
Duodenum - Crypts	80	80	80	80	8.5	80	80	80	80	80	80	80	80	80	80	80	80	56.6667	80	80	80	80	80	80	80	80	80	80	80	80	80	80	80	80	80	80	80	80	#DIV/0!	80	80	#DIV/0!	80	80	80	80	80	80	80
Duodenum - BB	80	80	80	17.5	0.5	80	80	25	#DIV/0!	16.25	80	61	80	5	#DIV/0!	80	80	10	80	80	80	80	80	80	80	80	80	80	10	80	80	77.2222	80	80	80	80	80	35	#DIV/0!	38.125	23.5	#DIV/0!	80	80	80	80	80	80	80
Duodenum - CC	80	80	80	25	1.1	80	80	25	#DIV/0!	13.125	80	80	80	5.625	#DIV/0!	80	80	20	80	80	80	80	80	80	80	80	80	80	9	80	80	77.2222	80	80	80	80	80	34.5	#DIV/0!	38.125	17	#DIV/0!	80	80	80	80	80	80	80
Jejunum - Crypts	#DIV/0!	80	80	80	80	80	80	80	80	80	80	80	80	80	80	80	80	80	80	80	80	80	80	80	80	80	80	80	80	80	80	80	80	80	80	80	80	80	80	80	80	80	80	80	80	80	80	80	80
Jejunum - BB	#DIV/0!	80	80	80	80	80	80	80	80	80	80	80	80	80	80	80	80	87.5	80	80	80	80	80	80	80	80	80	80	80	80	80	80	80	80	80	80	80	80	80	80	80	#DIV/0!	#DIV/0!	80	80	80	80	#DIV/0!	80
Jejunum - CC	#DIV/0!	80	80	80	80	80	80	80	80	80	80	80	80	80	80	80	80	83	80	80	80	80	80	80	80	80	80	80	80	80	80	80	80	80	80	80	80	80	80	80	80	#DIV/0!	#DIV/0!	80	80	80	80	#DIV/0!	80
Ileum -Crypts	80	80	80	80	80	80	80	80	80	80	80	80	80	80	80	80	80	80	80	80	80	80	80	80	80	80	80	80	80	80	80	80	80	80	80	80	80	80	80	80	80	80	80	80	80	80	80	80	80
Ileum - BB	80	80	80	80	80	80	80	80	80	80	80	80	80	80	80	80	80	80	80	80	80	80	80	80	80	80	80	80	80	80	80	80	80	80	80	80	80	80	80	80	80	#DIV/0!	80	80	80	80	80	#DIV/0!	80
Ileum - CC	80	80	80	80	80	80	80	80	80	80	80	80	80	80	80	80	80	80	80	80	80	80	80	80	80	80	80	80	80	80	80	80	80	80	80	80	80	80	80	80	80	#DIV/0!	80	80	80	80	80	#DIV/0!	80
Cecum -Crypts	80	80	80	80	80	80	80	80	80	80	80	80	80	80	80	80	80	80	80	80	80	80	80	80	80	80	80	80	80	80	80	80	80	87	80	80	80	80	80	80	38	80	80	80	80	80	80	80	80
Cecum - BB	80	80	80	80	80	78.3333	12.5	48.3333	80	33.125	13	32.5	80	80	80	80	5	43.3333	16	80	62.5	43.3333	34	80	36.6667	75	80	80	80	15	80	70.7143	12.5	61.1111	86	45	27.1429	61.4286	47.5	71.25	7	#DIV/0!	80	80	80	21.5	80	#DIV/0!	48
Cecum - CC	80	80	80	80	80	78.3333	16.25	61.6667	80	11.875	15	22.5	80	80	80	74	18.5714	35	16	80	60	23.3333	34	80	20	75	80	80	80	15	80	61.4286	12.5	28.8889	78	45	27.1429	37.1429	21.5	47.5	8	#DIV/0!	80	80	60	29	73.75	#DIV/0!	48
Colon - Crypts	80	80	80	80	80	80	80	80	80	80	80	80	80	80	80	80	80	80	80	80	80	80	80	80	80	80	80	80	80	80	80	80	80	80	80	80	80	80	80	80	80	80	80	80	80	80	80	80	80
Colon - BB	80	80	80	80	80	80	81	80	80	80	80	80	80	80	80	80	80	46.875	80	80	80	80	80	80	80	80	80	80	80	80	80	80	80	80	80	80	80	80	80	80	80	85	80	80	80	80	80	80	80
Colon - CC	80	80	80	80	80	80	80	80	80	80	80	80	80	80	80	80	80	73.125	80	80	80	80	80	80	80	80	80	80	80	80	80	80	80	80	80	80	80	80	80	80	80	62.1429	80	80	80	80	80	80	80
Bursa	80	80	80	81	80	80	74.5	80	80	80	80	80	17.1429	80	#DIV/0!	80	24	#DIV/0!	53.3333	80	80	80	80	80	28	79.4444	28	74.5	80	80	60.5	80	37.5	50	78	56	80	80	34	80	19	26	80	43	80	73	80	50	80
[truncated: 5 more columns]

## Sheet: Template
Field of View → AOI↓ Slide	1	2	3	4	5	6	7	8	9	10	Average
Duodenum - Crypts											#DIV/0!
Duodenum - BB											#DIV/0!
Duodenum - CC											#DIV/0!
Jejunum - Crypts											#DIV/0!
Jejunum - BB											#DIV/0!
Jejunum - CC											#DIV/0!
Ileum -Crypts											#DIV/0!
Ileum - BB											#DIV/0!
Ileum - CC											#DIV/0!
Cecum -Crypts											#DIV/0!
Cecum - BB											#DIV/0!
Cecum - CC											#DIV/0!
Colon - Crypts											#DIV/0!
Colon - BB											#DIV/0!
Colon - CC											#DIV/0!
Bursa											#DIV/0!
													OVERALL AVERAGE	#DIV/0!

## Sheet: Slide54
Field of View → AOI↓ Slide 54	1	2	3	4	5	6	7	8	9	10	Average
Duodenum - Crypts	80	80	80	80	80	80	80	80	80	80	80
Duodenum - BB	80	80	80	80	80	80	80	80	80	80	80
Duodenum - CC	80	80	80	80	80	80	80	80	80	80	80
Jejunum - Crypts	80	80	80	80	80	80	80	80	80	80	80
Jejunum - BB	80	80	80	80	80	80	80	80	80	80	80
Jejunum - CC	80	80	80	80	80	80	80	80	80	80	80
Ileum -Crypts	80	80	80	80	80	80	80	80	80	80	80
Ileum - BB	80	80	80	80	80	80	80	80	80	80	80
Ileum - CC	80	80	80	80	80	80	80	80	80	80	80
Cecum -Crypts	80	80	80	80	80						80
Cecum - BB	80	70	70								73.3333
Cecum - CC	60	30	60								50
Colon - Crypts	80	80	80	80	80	80	80	80	80	80	80
Colon - BB	80	80	80	80	80	80	80	80	80	80	80
Colon - CC	80	80	80	80	80	80	80	80	80	80	80
Bursa	10	10	10	10	10	10	10	10	10	10	10
													OVERALL AVERAGE	78.9109

## Sheet: Slide53
Field of View → AOI↓ Slide 53	1	2	3	4	5	6	7	8	9	10	Average
Duodenum - Crypts	80	80	80	80	80	80	80	80	80	80	80
Duodenum - BB	80	80	80	80	80	80	80	80	80	80	80
Duodenum - CC	80	80	80	80	80	80	80	80	80	80	80
Jejunum - Crypts	80	80	80	80	80	80	80	80	80	80	80
Jejunum - BB	80	80	80	80	80	80	80	80	80	80	80
Jejunum - CC	80	80	80	80	80	80	80	80	80	80	80
Ileum -Crypts	80	80	80	80	80	80	80	80	80	80	80
Ileum - BB	80	80	80	80	80	80	80	80	80	80	80
Ileum - CC	80	80	80	80	80	80	80	80	80	80	80
Cecum -Crypts	80	80	80	80	80	80	80	80	80	80	80
Cecum - BB	80	80	80	80	80	80	80	80	80	80	80
Cecum - CC	80	80	80	80	80	80	80	80	80	80	80
Colon - Crypts	80	80	80	80	80	80	80	80	80	80	80
Colon - BB	80	80	80	80	80	80	80	80	80	80	80
Colon - CC	80	80	80	80	80	80	80	80	80	80	80
Bursa	80	80	80	80	80	80	80	80	80	80	80
													OVERALL AVERAGE	80

## Sheet: Slide52
Field of View → AOI↓ Slide 52	1	2	3	4	5	6	7	8	9	10	Average
Duodenum - Crypts	80	80	80	80	80	80	80	80	80	80	80
Duodenum - BB	80	80	80	80	80	80	80	80	80	80	80
Duodenum - CC	80	80	80	80	80	80	80	80	80	80	80
Jejunum - Crypts	80	80	80	80	80	80	80	80	80	80	80
Jejunum - BB	80	80	80	80	80	80	80	80	80	80	80
Jejunum - CC	80	80	80	80	80	80	80	80	80	80	80
Ileum -Crypts	80	80	80	80	80	80	80	80	80	80	80
Ileum - BB	80	80	80	80	80	80	80	80	80	80	80
Ileum - CC	80	80	80	80	80	80	80	80	80	80	80
Cecum -Crypts	80	80	80	80	80	80	80	80	80	80	80
Cecum - BB	15	20	15	15	20	30					19.1667
Cecum - CC	15	20	15	15	20	30					19.1667
Colon - Crypts	80	80	80	80	80	80	80	80	80	80	80
Colon - BB	80	80	80	80	80	80	80	80	80	80	80
Colon - CC	80	80	80	80	80	80	80	80	80	80	80
Bursa											#DIV/0!
													OVERALL AVERAGE	73.4821

## Sheet: Slide51
Field of View → AOI↓ Slide 51	1	2	3	4	5	6	7	8	9	10	Average
Duodenum - Crypts	80	80	80	80	80	80	80	80	80	80	80
Duodenum - BB											#DIV/0!
Duodenum - CC											#DIV/0!
Jejunum - Crypts	80	80	80	80	80	80	80	80	80	80	80
Jejunum - BB	80	80	80	80	80	80	80	80	80	80	80
Jejunum - CC	80	80	80	80	80	80	80	80	80	80	80
Ileum -Crypts	80	80	80	80	80	80	80	80	80	80	80
Ileum - BB	80	80	80	80	80	80	80	80	80	80	80
Ileum - CC	80	80	80	80	80	80	80	80	80	80	80
Cecum -Crypts	80	80	80	80	80	80	80	80	80		80
Cecum - BB	80	80	80	80	80	80	80	80			80
Cecum - CC	80	80	80	70	80	80	70	50			73.75
Colon - Crypts	80	80	80	80	80	80	80	80	80	80	80
Colon - BB	80	80	80	80	80	80	80	80	80	80	80
Colon - CC	80	80	80	80	80	80	80	80	80	80	80
Bursa	80	80	80	80	80	80	80	80	80	80	80
													OVERALL AVERAGE	79.5652

## Sheet: Slide50
Field of View → AOI↓ Slide 50	1	2	3	4	5	6	7	8	9	10	Average
Duodenum - Crypts	80	80	80	80	80	80	80	80	80	80	80
Duodenum - BB	5	30	10	10	30	10	10	10			14.375
Duodenum - CC	5	20	10	10	30	10	10	10			13.125
Jejunum - Crypts	80	80	80	80	80	80	80	80	80	80	80
Jejunum - BB	80	80	80	80	80	80	80	80	80	80	80
Jejunum - CC	80	80	80	80	80	80	80	80	80	80	80
Ileum -Crypts	80	80	80	80	80	80	80	80	80	80	80
Ileum - BB	80	80	80	80	80	80	80	80	80	80	80
Ileum - CC	80	80	80	80	80	80	80	80	80	80	80
Cecum -Crypts	80	80	80	80	80	80	80	80	80		80
Cecum - BB	25	15	15	20	30	50	30				26.4286
Cecum - CC	25	15	15	20	30	50	30				26.4286
Colon - Crypts	80	80	80	80	80	80	80	80	80	80	80
Colon - BB	80	80	80	80	80	80	80	80	80	80	80
Colon - CC	80	80	80	80	80	80	80	80	80	80	80
Bursa	45	50	50	60	50	50	40	50	50	20	46.5
													OVERALL AVERAGE	73.3628

## Sheet: Slide49
Field of View → AOI↓ Slide 49	1	2	3	4	5	6	7	8	9	10	Average
Duodenum - Crypts	80	80	80	80	80	80	80	80	80	80	80
Duodenum - BB	80	80	80	80	80	80	80	80	80	80	80
Duodenum - CC	80	80	80	80	80	80	80	80	80	80	80
Jejunum - Crypts	80	80	80	80	80	80	80	80	80	80	80
Jejunum - BB	80	80	80	80	80	80	80	80	80	80	80
Jejunum - CC	80	80	80	80	80	80	80	80	80	80	80
Ileum -Crypts	80	80	80	80	80	80	80	80	80	80	80
Ileum - BB	80	80	80	80	80	80	80	80	80	80	80
Ileum - CC	80	80	80	80	80	80	80	80	80	80	80
Cecum -Crypts	80	80	80	80	80	80	80	80	80	80	80
Cecum - BB	40	50	50	45	60	50	50	45	50	40	48
Cecum - CC	40	50	50	45	60	50	50	45	50	40	48
Colon - Crypts	80	80	80	80	80	80	80	80	80	80	80
Colon - BB	80	80	80	80	80	80	80	80	80	80	80
Colon - CC	80	80	80	80	80	80	80	80	80	80	80
Bursa	80	80	80	80	80	80	80	80	80	80	80
													OVERALL AVERAGE	74.6667

## Sheet: Slide48
Field of View → AOI↓ Slide 48	1	2	3	4	5	6	7	8	9	10	Average
Duodenum - Crypts	80	80	80	80	80	80	80	80	80	80	80
Duodenum - BB	80	80	80	80	80	80	80	80	80		80
Duodenum - CC	80	80	80	80	80	80	80	80	80		80
Jejunum - Crypts	80	80	80	80	80	80	80	80	80	80	80
Jejunum - BB											#DIV/0!
Jejunum - CC											#DIV/0!
Ileum -Crypts	80	80	80	80	80	80	80	80	80	80	80
Ileum - BB											#DIV/0!
Ileum - CC											#DIV/0!
Cecum -Crypts	80	80	80	80	80	80	80	80	80	80	80
Cecum - BB											#DIV/0!
Cecum - CC											#DIV/0!
Colon - Crypts	80	80	80	80	80	80	80	80	80	80	80
Colon - BB	80	80	80	80	80	80	80	80	80	80	80
Colon - CC	80	80	80	80	80	80	80	80	80	80	80
Bursa	20	40	50	50	50	40	40	75	75	60	50
													OVERALL AVERAGE	80

## Sheet: Slide47
Field of View → AOI↓ Slide 47	1	2	3	4	5	6	7	8	9	10	Average
Duodenum - Crypts	80	80	80	80	80	80	80	80	80	80	80
Duodenum - BB	80	80	80	80	80	80	80	80	80	80	80
Duodenum - CC	80	80	80	80	80	80	80	80	80	80	80
Jejunum - Crypts	80	80	80	80	80	80	80	80	80	80	80
Jejunum - BB	80	80	80	80	80	80	80	80	80	80	80
Jejunum - CC	80	80	80	80	80	80	80	80	80	80	80
Ileum -Crypts	80	80	80	80	80	80	80	80	80	80	80
Ileum - BB	80	80	80	80	80	80	80	80	80	80	80
Ileum - CC	80	80	80	80	80	80	80	80	80	80	80
Cecum -Crypts	80	80	80	80	80	80	80	80	80	80	80
Cecum - BB	80	80	80	80	80	80	80	80			80
Cecum - CC	80	60	60	80	80	80	80	70			73.75
Colon - Crypts	80	80	80	80	80	80	80	80	80	80	80
Colon - BB	80	80	80	80	80	80	80	80	80	80	80
Colon - CC	80	80	80	80	80	80	80	80	80	80	80
Bursa	80	80	80	80	80	80	80	80	80	80	80
													OVERALL AVERAGE	79.569

[truncated: 46 more sheets: Slide46, Slide45, Slide44, Slide43, Slide42, Slide41, Slide40, Slide39, Slide38, Slide37, Slide36, Slide35, Slide34, Slide33, Slide32, Slide31, Slide30, Slide29, Slide28, Slide27 …]
